# Supplementary material for: Insights from the Genome Annotation of Elizabethkingia anophelis from the Malaria Vector Anopheles gambiae
Source: PLoS One. 2014 May 19;9(5):e97715. doi: 10.1371/journal.pone.0097715 (PMC4026382; doi:10.1371/journal.pone.0097715)
Supplement: Table S1 — Draft genome statistics. (XLSX) [file pone.0097715.s006.xlsx]

## Sheet: S1
Table S1. Draft genome statistics
Strain	Assembly	Accession number	Size (Mb)	GC (%)	Gene	RNA genes	Proteins
R26	GCA_000240095.2	ANIW00000000.1	4.03	35	3726	48	3678
Ag1	GCA_000331815.1	AHHG00000000.1	4.05	36	3686	38	3648
