# Supplementary material for: Insights from the Genome Annotation of Elizabethkingia anophelis from the Malaria Vector Anopheles gambiae
Source: PLoS One. 2014 May 19;9(5):e97715. doi: 10.1371/journal.pone.0097715 (PMC4026382; doi:10.1371/journal.pone.0097715)
Supplement: Table S2 — Coding sequence comparison between R26T and Ag1 of E. anophelis . (XLSX) [file pone.0097715.s007.xlsx]

## Sheet: TableS1
Table S2. Coding sequence comparison between R26T and Ag1. Empty cells represent the CDS that counterparts were found in the other strain.
R26 contig ID	R26 protein ID	R26 locus ID	Function	Length (aa)	Identity (%)	Ag1 contig ID	Ag1 protein ID	Ag1 locus ID
ANIW01000064	ELR78333	D505_13622	hypothetical protein D505_13622, partial	205	100	AHHG01000001	EHM99583	EAAG1_01370
ANIW01000064	ELR78334	D505_13627	hypothetical protein D505_13627	307	100	AHHG01000001	EHM99582	EAAG1_01365
ANIW01000064	ELR78335	D505_13632	TonB-dependent receptor	591	100	AHHG01000001	EHM99581	EAAG1_01360
ANIW01000064	ELR78336	D505_13637	hypothetical protein D505_13637	989	100	AHHG01000001	EHM99580	EAAG1_01355
ANIW01000064	ELR78337	D505_13642	amino acid permease-associated protein	453	100	AHHG01000001	EHM99579	EAAG1_01350
ANIW01000064	ELR78338	D505_13647	hypothetical protein D505_13647	136	100	AHHG01000001	EHM99578	EAAG1_01345
ANIW01000064	ELR78339	D505_13652	anthranilate synthase component I	475	100	AHHG01000001	EHM99577	EAAG1_01340
ANIW01000064	ELR78340	D505_13657	hypothetical protein D505_13657	98	100	AHHG01000001	EHM99576	EAAG1_01335
ANIW01000064	ELR78341	D505_13662	Anthranilate/para-aminobenzoate synthases component II	189	100	AHHG01000001	EHM99575	EAAG1_01330
ANIW01000064	ELR78342	D505_13667	anthranilate phosphoribosyltransferase	329	100	AHHG01000001	EHM99574	EAAG1_01325
ANIW01000064	ELR78343	D505_13672	indole-3-glycerol phosphate synthase	259	100	AHHG01000001	EHM99573	EAAG1_01320
ANIW01000064	ELR78344	D505_13677	phosphoribosylanthranilate isomerase	219	100	AHHG01000001	EHM99572	EAAG1_01315
ANIW01000064	ELR78345	D505_13682	tryptophan synthase subunit beta	393	100	AHHG01000001	EHM99571	EAAG1_01310
ANIW01000064	ELR78346	D505_13687	tryptophan synthase subunit alpha	242	100	AHHG01000001	EHM99570	EAAG1_01305
ANIW01000064	ELR78347	D505_13692	hypothetical protein D505_13692	103	100	AHHG01000001	EHM99569	EAAG1_01300
ANIW01000064	ELR78348	D505_13697	group 1 glycosyl transferase	366	100	AHHG01000001	EHM99568	EAAG1_01295
ANIW01000064	ELR78349	D505_13702	polysaccharide deacetylase	257	100	AHHG01000001	EHM99567	EAAG1_01290
ANIW01000064	ELR78350	D505_13707	hypothetical protein D505_13707	308	100	AHHG01000001	EHM99566	EAAG1_01285
ANIW01000064	ELR78351	D505_13712	family 2 glycosyltransferase	402	100	AHHG01000001	EHM99565	EAAG1_01280
ANIW01000064	ELR78352	dapD	2,3,4,5-tetrahydropyridine-2,6-carboxylate N-succinyltransferase	270	100	AHHG01000001	EHM99564	dapD
ANIW01000064	ELR78353	D505_13722	NlP/P60	174	100	AHHG01000001	EHM99563	EAAG1_01270
			hypothetical protein	76		AHHG01000001	EHM99562	EAAG1_01265
ANIW01000064	ELR78355	D505_13732	hypothetical protein D505_13732	154	100	AHHG01000001	EHM99561	EAAG1_01260
ANIW01000064	ELR78356	D505_13737	hypothetical protein D505_13737	61	100	AHHG01000001	EHM99560	EAAG1_01255
ANIW01000064	ELR78357	D505_13742	hypothetical protein D505_13742	76	100	AHHG01000001	EHM99559	EAAG1_01250
ANIW01000064	ELR78358	D505_13747	L-lysine aminotransferase	440	100	AHHG01000001	EHM99558	EAAG1_01245
ANIW01000064	ELR78359	D505_13752	aldehyde dehydrogenase	516	100	AHHG01000001	EHM99557	EAAG1_01240
ANIW01000064	ELR78360	D505_13757	hypothetical protein D505_13757	317	100	AHHG01000001	EHM99556	EAAG1_01235
ANIW01000064	ELR78361	D505_13762	hypothetical protein D505_13762	358	100	AHHG01000001	EHM99555	EAAG1_01230
ANIW01000064	ELR78362	D505_13767	hypothetical protein D505_13767	188	100	AHHG01000001	EHM99554	EAAG1_01225
ANIW01000064	ELR78363	D505_13772	LuxR family transcriptional regulator	209	100	AHHG01000001	EHM99553	EAAG1_01220
ANIW01000064	ELR78364	D505_13777	histidine kinase	735	100	AHHG01000001	EHM99552	EAAG1_01215
ANIW01000064	ELR78365	D505_13782	hypothetical protein D505_13782	821	100	AHHG01000001	EHM99551	EAAG1_01210
ANIW01000064	ELR78366	D505_13787	hypothetical protein D505_13787	96	100	AHHG01000001	EHM99550	EAAG1_01205
ANIW01000064	ELR78367	D505_13792	hypothetical protein D505_13792	281	100	AHHG01000001	EHM99549	EAAG1_01200
ANIW01000064	ELR78368	D505_13797	hypothetical protein D505_13797	405	100	AHHG01000001	EHM99548	EAAG1_01195
ANIW01000064	ELR78369	D505_13802	hypothetical protein D505_13802	153	100	AHHG01000001	EHM99547	EAAG1_01190
ANIW01000064	ELR78370	D505_13807	hypothetical protein D505_13807	218	99.5413	AHHG01000001	EHM99546	EAAG1_01185
ANIW01000064	ELR78371	D505_13812	hypothetical protein D505_13812	116	100	AHHG01000001	EHM99545	EAAG1_01180
ANIW01000064	ELR78372	D505_13817	hypothetical protein D505_13817	188	100	AHHG01000001	EHM99544	EAAG1_01175
ANIW01000064	ELR78373	D505_13822	hypothetical protein D505_13822	288	100	AHHG01000001	EHM99543	EAAG1_01170
ANIW01000064	ELR78374	D505_13827	hypothetical protein D505_13827	151	100	AHHG01000001	EHM99542	EAAG1_01165
ANIW01000064	ELR78375	D505_13832	hypothetical protein D505_13832	71	100	AHHG01000001	EHM99541	EAAG1_01160
ANIW01000064	ELR78376	D505_13837	hypothetical protein D505_13837	171	100	AHHG01000001	EHM99540	EAAG1_01155
ANIW01000064	ELR78377	D505_13842	hypothetical protein D505_13842	210	100	AHHG01000001	EHM99539	EAAG1_01150
ANIW01000064	ELR78378	D505_13847	hypothetical protein D505_13847	81	100	AHHG01000001	EHM99538	EAAG1_01145
ANIW01000064	ELR78379	D505_13852	KWG repeat-containing protein	493	100	AHHG01000001	EHM99537	EAAG1_01140
ANIW01000064	ELR78380	D505_13857	hypothetical protein D505_13857	50	100	AHHG01000001	EHM99536	EAAG1_01135
ANIW01000064	ELR78381	D505_13862	hypothetical protein D505_13862	310	100	AHHG01000001	EHM99535	EAAG1_01130
ANIW01000064	ELR78382	D505_13867	transcriptional regulator	297	100	AHHG01000001	EHM99534	EAAG1_01125
ANIW01000064	ELR78383	D505_13872	acetyltransferase	181	100	AHHG01000001	EHM99533	EAAG1_01120
ANIW01000064	ELR78384	D505_13877	hypothetical protein D505_13877	202	100	AHHG01000001	EHM99532	EAAG1_01115
ANIW01000064	ELR78385	D505_13882	hypothetical protein D505_13882	173	100	AHHG01000001	EHM99531	EAAG1_01110
ANIW01000064	ELR78386	D505_13887	Carbamoylphosphate synthase large subunit	1061	100	AHHG01000001	EHM99530	EAAG1_01105
ANIW01000064	ELR78387	D505_13892	hypothetical protein D505_13892	116	100	AHHG01000001	EHM99529	EAAG1_01100
ANIW01000064	ELR78388	D505_13897	Carbamoylphosphate synthase small subunit	364	100	AHHG01000001	EHM99528	EAAG1_01095
ANIW01000064	ELR78389	D505_13902	Aspartate carbamoyltransferase, catalytic chain	298	100	AHHG01000001	EHM99527	EAAG1_01090
ANIW01000064	ELR78390	D505_13907	acetyl-coenzyme A synthetase	638	100	AHHG01000001	EHM99526	EAAG1_01085
ANIW01000064	ELR78391	D505_13912	hypothetical protein D505_13912	121	100	AHHG01000001	EHM99525	EAAG1_01080
ANIW01000064	ELR78392	D505_13917	coagulation factor 5/8 type domain protein	585	100	AHHG01000001	EHM99524	EAAG1_01075
ANIW01000064	ELR78393	D505_13922	endonuclease/exonuclease/phosphatase	356	100	AHHG01000001	EHM99523	EAAG1_01070
ANIW01000064	ELR78394	D505_13927	Prephenate dehydratase	282	100	AHHG01000001	EHM99522	EAAG1_01065
ANIW01000064	ELR78395	D505_13932	ATPase AAA	426	100	AHHG01000001	EHM99521	EAAG1_01060
ANIW01000064	ELR78396	D505_13937	hypothetical protein D505_13937	79	100	AHHG01000001	EHM99520	EAAG1_01055
ANIW01000064	ELR78397	D505_13942	prolipoprotein diacylglyceryl transferase	411	100	AHHG01000001	EHM99519	EAAG1_01050
ANIW01000064	ELR78398	D505_13947	large conductance mechanosensitive channel protein	145	100	AHHG01000001	EHM99518	EAAG1_01045
ANIW01000064	ELR78399	D505_13952	Phosphoglycerate dehydrogenase	317	100	AHHG01000001	EHM99517	EAAG1_01040
ANIW01000064	ELR78400	D505_13957	hypothetical protein D505_13957	133	100	AHHG01000001	EHM99516	EAAG1_01035
ANIW01000064	ELR78401	D505_13962	RND efflux system outer membrane lipoprotein	469	100	AHHG01000001	EHM99515	EAAG1_01030
ANIW01000064	ELR78402	D505_13967	multidrug resistance protein	1050	100	AHHG01000001	EHM99514	EAAG1_01025
			hypothetical protein	40		AHHG01000001	EHM99513	EAAG1_01020
			RND family efflux transporter MFP subunit	337		AHHG01000001	EHM99512	EAAG1_01015
ANIW01000064	ELR78404	D505_13977	Nudix hydrolase YfcD	169	100	AHHG01000001	EHM99511	EAAG1_01010
ANIW01000064	ELR78405	gcvT	glycine cleavage system aminomethyltransferase T	358	100	AHHG01000001	EHM99510	gcvT
ANIW01000064	ELR78406	D505_13987	hypothetical protein D505_13987	132	100	AHHG01000001	EHM99509	EAAG1_01000
ANIW01000064	ELR78407	D505_13992	transposase	284	100	AHHG01000001	EHM99508	EAAG1_00995
ANIW01000064	ELR78408	D505_13997	hypothetical protein D505_13997	116	100	AHHG01000001	EHM99507	EAAG1_00990
ANIW01000064	ELR78409	D505_14002	cytosolic long-chain acyl-CoA thioester hydrolase family protein	155	100	AHHG01000001	EHM99506	EAAG1_00985
ANIW01000064	ELR78410	D505_14007	peptidase S9 prolyl oligopeptidase active site domain-containing protein	957	100	AHHG01000001	EHM99505	EAAG1_00980
ANIW01000064	ELR78411	D505_14012	Sua5A	205	100	AHHG01000001	EHM99504	EAAG1_00975
ANIW01000064	ELR78412	D505_14017	hypothetical protein D505_14017	252	100	AHHG01000001	EHM99503	EAAG1_00970
ANIW01000064	ELR78413	D505_14022	protein-(glutamine-n5) methyltransferase, release factor-specific	279	100	AHHG01000001	EHM99502	EAAG1_00965
ANIW01000064	ELR78414	D505_14027	hypothetical protein D505_14027	204	100	AHHG01000001	EHM99501	EAAG1_00960
ANIW01000064	ELR78415	D505_14032	DoxX family protein	156	100	AHHG01000001	EHM99500	EAAG1_00955
ANIW01000064	ELR78416	D505_14037	Branched-chain amino acid aminotransferase	357	100	AHHG01000001	EHM99499	EAAG1_00950
ANIW01000064	ELR78417	D505_14042	hypothetical protein D505_14042	224	100	AHHG01000001	EHM99498	EAAG1_00945
ANIW01000064	ELR78418	D505_14047	hypothetical protein D505_14047	140	100	AHHG01000001	EHM99497	EAAG1_00940
ANIW01000064	ELR78419	D505_14052	S1/P1 endonuclease family protein	263	100	AHHG01000001	EHM99496	EAAG1_00935
ANIW01000064	ELR78420	D505_14057	hypothetical protein D505_14057	240	100	AHHG01000001	EHM99495	EAAG1_00930
ANIW01000064	ELR78421	D505_14062	endoglucanase	357	100	AHHG01000001	EHM99494	EAAG1_00925
ANIW01000064	ELR78422	D505_14067	Acyl CoA:acetate/3-ketoacid CoA transferase, alpha subunit	233	100	AHHG01000001	EHM99493	EAAG1_00920
ANIW01000064	ELR78423	D505_14072	Acyl CoA:acetate/3-ketoacid CoA transferase, beta subunit	218	100	AHHG01000001	EHM99492	EAAG1_00915
ANIW01000064	ELR78424	D505_14077	hypothetical protein D505_14077	285	100	AHHG01000001	EHM99491	EAAG1_00910
ANIW01000064	ELR78425	D505_14082	gcn5-related N-acetyltransferase	93	100	AHHG01000001	EHM99490	EAAG1_00905
ANIW01000064	ELR78426	def	peptide deformylase	205	100	AHHG01000001	EHM99489	def
ANIW01000064	ELR78427	D505_14092	cAMP-binding protein	198	100	AHHG01000001	EHM99488	EAAG1_00895
ANIW01000064	ELR78428	D505_14097	putative Cytosolic Protein	123	100	AHHG01000001	EHM99487	EAAG1_00890
ANIW01000064	ELR78429	D505_14102	metal-dependent hydrolase	174	100	AHHG01000001	EHM99486	EAAG1_00885
ANIW01000064	ELR78430	D505_14107	Nicotinamidase	201	100	AHHG01000001	EHM99485	EAAG1_00880
ANIW01000064	ELR78431	D505_14112	hypothetical protein D505_14112	185	100	AHHG01000001	EHM99484	EAAG1_00875
ANIW01000064	ELR78432	D505_14117	fibronectin type III domain-containing protein	413	100	AHHG01000001	EHM99483	EAAG1_00870
ANIW01000064	ELR78433	D505_14122	16S rRNA uridine-516 pseudouridylate synthase related pseudouridylate synthase	328	100	AHHG01000001	EHM99482	EAAG1_00865
ANIW01000064	ELR78434	D505_14127	4-hydroxybenzoate polyprenyltransferase	298	100	AHHG01000001	EHM99481	EAAG1_00860
ANIW01000064	ELR78435	D505_14132	mevalonate kinase	310	100	AHHG01000001	EHM99480	EAAG1_00855
ANIW01000064	ELR78436	D505_14137	hypothetical protein D505_14137	303	100	AHHG01000001	EHM99479	EAAG1_00850
ANIW01000064	ELR78437	D505_14142	multidrug ABC transporter ATPase	211	100	AHHG01000001	EHM99478	EAAG1_00845
ANIW01000064	ELR78438	D505_14147	GTPase RsgA	307	100	AHHG01000001	EHM99477	EAAG1_00840
ANIW01000064	ELR78439	D505_14152	Chorismate mutase	359	100	AHHG01000001	EHM99476	EAAG1_00835
ANIW01000064	ELR78440	D505_14157	hypothetical protein D505_14157	111	100	AHHG01000001	EHM99475	EAAG1_00830
ANIW01000064	ELR78442	D505_14167	inorganic pyrophosphatase	203	100	AHHG01000001	EHM99474	EAAG1_00815
ANIW01000064	ELR78443	D505_14172	metallo-dependent hydrolase with a NTF2_like superfamily domain	580	100	AHHG01000001	EHM99473	EAAG1_00810
ANIW01000064	ELR78444	D505_14177	DNA repair protein RadC	225	100	AHHG01000001	EHM99472	EAAG1_00805
ANIW01000064	ELR78445	D505_14182	lipoprotein releasing system ATP-binding protein	224	100	AHHG01000001	EHM99471	EAAG1_00800
ANIW01000064	ELR78446	D505_14187	alpha-xylosidase	1287	100	AHHG01000001	EHM99470	EAAG1_00795
ANIW01000064	ELR78447	D505_14192	hypothetical protein D505_14192	219	100	AHHG01000001	EHM99469	EAAG1_00790
ANIW01000064	ELR78448	D505_14197	Pyruvate/2-oxoglutarate dehydrogenase complex, dihydrolipoamide acyltransferase (E2) component,-related enzyme	528	100	AHHG01000001	EHM99468	EAAG1_00785
ANIW01000064	ELR78449	D505_14202	Pyruvate/2-oxoglutarate dehydrogenase complex, dehydrogenase (E1) component, eukaryotic type, alpha subunit	333	100	AHHG01000001	EHM99467	EAAG1_00780
ANIW01000064	ELR78450	D505_14207	UDP-glucose 4-epimerase	338	100	AHHG01000001	EHM99466	EAAG1_00775
ANIW01000064	ELR78451	D505_14212	pigmentation and extracellular proteinase regulator	374	100	AHHG01000001	EHM99465	EAAG1_00770
ANIW01000064	ELR78452	D505_14217	hypothetical protein D505_14217	694	100	AHHG01000001	EHM99464	EAAG1_00765
ANIW01000064	ELR78453	D505_14222	hypothetical protein D505_14222	230	100	AHHG01000001	EHM99463	EAAG1_00760
ANIW01000064	ELR78454	D505_14227	phosphoenolpyruvate carboxylase	845	100	AHHG01000001	EHM99462	EAAG1_00755
ANIW01000064	ELR78455	D505_14232	N-acetyltransferase GCN5	177	100	AHHG01000001	EHM99461	EAAG1_00750
ANIW01000064	ELR78456	D505_14237	hypothetical protein D505_14237	145	100	AHHG01000001	EHM99460	EAAG1_00745
ANIW01000064	ELR78457	D505_14242	outer membrane receptor	667	100	AHHG01000001	EHM99459	EAAG1_00740
ANIW01000064	ELR78458	D505_14247	carboxymuconolactone decarboxylase	267	100	AHHG01000001	EHM99458	EAAG1_00735
ANIW01000064	ELR78459	D505_14252	AraC family transcriptional regulator	260	100	AHHG01000001	EHM99457	EAAG1_00730
ANIW01000064	ELR78460	D505_14257	oxidoreductase, Fe-dependent alcohol dehydrogenase family protein	387	100	AHHG01000001	EHM99456	EAAG1_00725
ANIW01000064	ELR78461	D505_14262	hypothetical protein D505_14262	214	100	AHHG01000001	EHM99455	EAAG1_00720
ANIW01000064	ELR78462	D505_14267	Acyl transferase/acyl hydrolase/lysophospholipase family protein	272	100	AHHG01000001	EHM99454	EAAG1_00715
ANIW01000064	ELR78463	D505_14272	Superfamily II DNA and RNA helicase	448	100	AHHG01000001	EHM99453	EAAG1_00710
ANIW01000064	ELR78465	guaA	GMP synthase	509	100	AHHG01000001	EHM99452	guaA
ANIW01000064	ELR78466	D505_14287	phosphoribosylamine--glycine ligase	415	100	AHHG01000001	EHM99451	EAAG1_00690
ANIW01000064	ELR78467	D505_14292	AICAR transformylase/IMP cyclohydrolase PurH (only IMP cyclohydrolase domain in Aful)	504	100	AHHG01000001	EHM99450	EAAG1_00685
ANIW01000064	ELR78468	D505_14297	Folate-dependent phosphoribosylglycinamide formyltransferase PurN	187	100	AHHG01000001	EHM99449	EAAG1_00680
ANIW01000064	ELR78469	D505_14302	phosphoribosylformylglycinamidine cyclo-ligase	328	100	AHHG01000001	EHM99448	EAAG1_00675
ANIW01000064	ELR78470	D505_14307	NADPH-dependent FMN reductase	183	100	AHHG01000001	EHM99447	EAAG1_00670
ANIW01000064	ELR78471	D505_14312	putative Pirin family protein	242	100	AHHG01000001	EHM99446	EAAG1_00665
ANIW01000064	ELR78472	D505_14317	hypothetical protein D505_14317	267	100	AHHG01000001	EHM99445	EAAG1_00660
ANIW01000064	ELR78473	D505_14322	alpha-glucosidase	720	100	AHHG01000001	EHM99444	EAAG1_00655
ANIW01000064	ELR78474	D505_14327	glycogen debranching protein	648	100	AHHG01000001	EHM99443	EAAG1_00650
ANIW01000064	ELR78475	D505_14332	hypothetical protein D505_14332	337	100	AHHG01000001	EHM99442	EAAG1_00645
ANIW01000064	ELR78476	D505_14337	hypothetical protein D505_14337	533	100	AHHG01000001	EHM99441	EAAG1_00640
ANIW01000064	ELR78477	D505_14342	hypothetical protein D505_14342	921	100	AHHG01000001	EHM99440	EAAG1_00635
ANIW01000064	ELR78478	D505_14347	amidophosphoribosyltransferase	498	100	AHHG01000001	EHM99439	EAAG1_00630
ANIW01000064	ELR78479	D505_14352	Phosphoribosylaminoimidazolesuccinocarboxamide (SAICAR) synthase	234	100	AHHG01000001	EHM99438	EAAG1_00625
ANIW01000064	ELR78480	D505_14357	hypothetical protein D505_14357	313	100	AHHG01000001	EHM99437	EAAG1_00620
ANIW01000064	ELR78481	D505_14362	phosphoribosylformylglycinamidine synthase	1230	100	AHHG01000001	EHM99436	EAAG1_00615
ANIW01000064	ELR78482	D505_14367	adenylosuccinate lyase	475	100	AHHG01000001	EHM99435	EAAG1_00610
ANIW01000064	ELR78483	D505_14372	glucose sorbosone dehydrogenase	401	100	AHHG01000001	EHM99434	EAAG1_00605
ANIW01000064	ELR78484	D505_14377	hypothetical protein D505_14377	134	100	AHHG01000001	EHM99433	EAAG1_00600
ANIW01000064	ELR78485	D505_14382	hypothetical protein D505_14382	194	100	AHHG01000001	EHM99432	EAAG1_00595
ANIW01000064	ELR78486	D505_14387	hypothetical protein D505_14387	294	100	AHHG01000001	EHM99431	EAAG1_00590
ANIW01000064	ELR78487	D505_14392	glycosyltransferase	322	100	AHHG01000001	EHM99430	EAAG1_00585
ANIW01000064	ELR78489	D505_14402	AsnC family transcriptional regulator	153	100	AHHG01000001	EHM99429	EAAG1_00580
ANIW01000064	ELR78490	D505_14407	hypothetical protein D505_14407	333	100	AHHG01000001	EHM99428	EAAG1_00575
ANIW01000064	ELR78491	D505_14412	ApaG protein	128	100	AHHG01000001	EHM99427	EAAG1_00570
ANIW01000064	ELR78492	D505_14417	Pyruvate/2-oxoglutarate dehydrogenase complex, dihydrolipoamide acyltransferase (E2) component, related enzyme	412	100	AHHG01000001	EHM99426	EAAG1_00565
ANIW01000064	ELR78493	sucA	2-oxoglutarate dehydrogenase E1 component	935	100	AHHG01000001	EHM99425	sucA
ANIW01000064	ELR78494	D505_14427	polyketide cyclase/dehydrase	346	100	AHHG01000001	EHM99424	EAAG1_00555
ANIW01000064	ELR78495	glgC	glucose-1-phosphate adenylyltransferase	417	100	AHHG01000001	EHM99423	glgC
ANIW01000064	ELR78496	D505_14437	glycogen synthase, ADP-glucose transglucosylase	486	100	AHHG01000001	EHM99422	EAAG1_00545
ANIW01000064	ELR78497	D505_14442	1,4-alpha-glucan-branching protein	635	100	AHHG01000001	EHM99421	EAAG1_00540
ANIW01000064	ELR78498	D505_14447	hypothetical protein D505_14447	153	100	AHHG01000001	EHM99420	EAAG1_00535
ANIW01000064	ELR78499	D505_14452	six-hairpin glycosidase-like protein	473	100	AHHG01000001	EHM99419	EAAG1_00530
ANIW01000064	ELR78500	D505_14457	hypothetical protein D505_14457	189	100	AHHG01000001	EHM99418	EAAG1_00525
ANIW01000064	ELR78501	D505_14462	hypothetical protein D505_14462	155	100	AHHG01000001	EHM99417	EAAG1_00520
ANIW01000064	ELR78502	D505_14467	hypothetical protein D505_14467	324	100	AHHG01000001	EHM99416	EAAG1_00515
ANIW01000064	ELR78503	D505_14472	putative oxidoreductase, aryl-alcohol dehydrogenase like protein	327	100	AHHG01000001	EHM99415	EAAG1_00510
ANIW01000064	ELR78504	D505_14477	NADH:flavin oxidoreductase	366	100	AHHG01000001	EHM99414	EAAG1_00505
ANIW01000064	ELR78505	D505_14482	major facilitator transporter	391	100	AHHG01000001	EHM99413	EAAG1_00500
ANIW01000064	ELR78506	D505_14487	LysR family transcriptional regulator	305	100	AHHG01000001	EHM99412	EAAG1_00495
ANIW01000064	ELR78507	D505_14492	alpha-1,2-mannosidase	745	100	AHHG01000001	EHM99411	EAAG1_00490
ANIW01000064	ELR78508	D505_14497	hypothetical protein D505_14497	264	100	AHHG01000001	EHM99410	EAAG1_00485
ANIW01000064	ELR78509	D505_14502	3-oxoacyl-ACP synthase	340	100	AHHG01000001	EHM99409	EAAG1_00480
ANIW01000064	ELR78510	D505_14507	magnesium and cobalt transport protein	301	100	AHHG01000001	EHM99408	EAAG1_00475
ANIW01000064	ELR78511	D505_14512	DNA polymerase III subunits gamma and tau	373	100	AHHG01000001	EHM99407	EAAG1_00470
ANIW01000064	ELR78512	D505_14517	outer membrane protein	423	100	AHHG01000001	EHM99406	EAAG1_00465
ANIW01000064	ELR78513	D505_14522	hypothetical protein D505_14522	196	100	AHHG01000001	EHM99405	EAAG1_00460
ANIW01000064	ELR78514	anmK	anhydro-N-acetylmuramic acid kinase	348	100	AHHG01000001	EHM99404	anmK
ANIW01000064	ELR78515	D505_14532	hypothetical protein D505_14532	128	100	AHHG01000001	EHM99403	EAAG1_00450
ANIW01000064	ELR78516	D505_14537	hypothetical protein D505_14537	201	100	AHHG01000001	EHM99402	EAAG1_00445
ANIW01000064	ELR78517	D505_14542	hypothetical protein D505_14542	423	100	AHHG01000001	EHM99401	EAAG1_00440
ANIW01000064	ELR78518	D505_14547	NAD(P)H dehydrogenase (quinone)	180	100	AHHG01000001	EHM99400	EAAG1_00435
ANIW01000064	ELR78519	D505_14552	HxlR family transcriptional regulator	124	100	AHHG01000001	EHM99399	EAAG1_00430
ANIW01000064	ELR78520	D505_14557	hypothetical protein D505_14557	759	100	AHHG01000001	EHM99398	EAAG1_00425
ANIW01000064	ELR78521	D505_14562	Siderophore (Surfactin) biosynthesis regulatory protein	129	100	AHHG01000001	EHM99397	EAAG1_00420
ANIW01000064	ELR78522	D505_14567	S-adenosyl-L-homocysteine hydrolase	437	100	AHHG01000001	EHM99396	EAAG1_00415
ANIW01000064	ELR78523	D505_14572	hypothetical protein D505_14572	194	100	AHHG01000001	EHM99395	EAAG1_00410
ANIW01000064	ELR78524	D505_14577	hypothetical protein D505_14577	444	100	AHHG01000001	EHM99394	EAAG1_00405
ANIW01000064	ELR78525	D505_14582	hypothetical protein D505_14582	178	100	AHHG01000001	EHM99393	EAAG1_00400
ANIW01000064	ELR78526	D505_14587	ErfK/YbiS/YcfS/YnhG family protein	343	100	AHHG01000001	EHM99392	EAAG1_00395
ANIW01000064	ELR78527	D505_14592	Crp/Fnr family transcriptional regulator	211	100	AHHG01000001	EHM99391	EAAG1_00390
ANIW01000064	ELR78528	D505_14597	alkylhydroperoxidase	147	100	AHHG01000001	EHM99390	EAAG1_00385
ANIW01000064	ELR78529	D505_14602	Zn-dependent hydrolase of the beta-lactamase fold-like protein	348	100	AHHG01000001	EHM99389	EAAG1_00380
ANIW01000064	ELR78530	D505_14607	Na+/H+ antiporter	527	100	AHHG01000001	EHM99388	EAAG1_00375
ANIW01000064	ELR78531	D505_14612	hypothetical protein D505_14612	335	100	AHHG01000001	EHM99387	EAAG1_00370
ANIW01000064	ELR78532	D505_14617	hypothetical protein D505_14617	316	100	AHHG01000001	EHM99386	EAAG1_00365
ANIW01000064	ELR78533	D505_14622	hypothetical protein D505_14622	220	100	AHHG01000001	EHM99385	EAAG1_00360
ANIW01000064	ELR78534	D505_14627	transcriptional regulator	144	100	AHHG01000001	EHM99384	EAAG1_00355
ANIW01000064	ELR78535	D505_14632	Organic hydroperoxide resistance protein	140	100	AHHG01000001	EHM99383	EAAG1_00350
ANIW01000064	ELR78536	D505_14637	hypothetical protein D505_14637	122	100	AHHG01000001	EHM99382	EAAG1_00345
ANIW01000064	ELR78537	D505_14642	GCN5-related N-acetyltransferase	176	100	AHHG01000001	EHM99381	EAAG1_00340
ANIW01000064	ELR78538	D505_14647	hypothetical protein D505_14647	167	100	AHHG01000001	EHM99380	EAAG1_00335
ANIW01000064	ELR78539	D505_14652	hypothetical protein D505_14652	158	100	AHHG01000001	EHM99379	EAAG1_00330
ANIW01000064	ELR78540	D505_14657	transcriptional regulator Crp/Fnr family protein	191	100	AHHG01000001	EHM99378	EAAG1_00325
ANIW01000064	ELR78541	D505_14662	putative HAD superfamily hydrolase	230	100	AHHG01000001	EHM99377	EAAG1_00320
ANIW01000064	ELR78542	D505_14667	hypothetical protein D505_14667	521	100	AHHG01000001	EHM99376	EAAG1_00315
ANIW01000064	ELR78543	D505_14672	alanine racemase	244	100	AHHG01000001	EHM99375	EAAG1_00310
ANIW01000064	ELR78544	D505_14677	N-acetyltransferase GCN5	148	100	AHHG01000001	EHM99374	EAAG1_00305
ANIW01000064	ELR78545	D505_14682	hypothetical protein D505_14682	188	100	AHHG01000001	EHM99373	EAAG1_00300
ANIW01000064	ELR78546	D505_14687	MarR family transcriptional regulator	159	100	AHHG01000001	EHM99372	EAAG1_00295
ANIW01000064	ELR78547	D505_14692	N-acetyltransferase GCN5	162	100	AHHG01000001	EHM99371	EAAG1_00290
ANIW01000064	ELR78548	D505_14697	hypothetical protein D505_14697	197	100	AHHG01000001	EHM99370	EAAG1_00285
ANIW01000064	ELR78549	D505_14702	propeptide PepSY amd peptidase M4	396	100	AHHG01000001	EHM99369	EAAG1_00280
ANIW01000064	ELR78550	D505_14707	TonB-dependent siderophore receptor	706	100	AHHG01000001	EHM99368	EAAG1_00275
ANIW01000064	ELR78552	D505_14717	Siderophore-interacting protein	273	100	AHHG01000001	EHM99367	EAAG1_00260
ANIW01000064	ELR78553	D505_14722	AraC family transcriptional regulator	325	100	AHHG01000001	EHM99366	EAAG1_00255
ANIW01000064	ELR78554	D505_14727	AraC family transcriptional regulator	328	100	AHHG01000001	EHM99365	EAAG1_00250
ANIW01000064	ELR78555	D505_14732	TonB-dependent siderophore receptor	794	100	AHHG01000001	EHM99364	EAAG1_00245
ANIW01000064	ELR78556	D505_14737	PepSY-associated TM helix domain-containing protein	389	100	AHHG01000001	EHM99363	EAAG1_00240
ANIW01000064	ELR78557	D505_14742	catalase/hydroperoxidase HPI(I)	736	100	AHHG01000001	EHM99362	EAAG1_00235
ANIW01000064	ELR78558	D505_14747	hypothetical protein D505_14747	258	100	AHHG01000001	EHM99361	EAAG1_00230
ANIW01000064	ELR78559	D505_14752	hypothetical protein D505_14752	141	100	AHHG01000001	EHM99360	EAAG1_00225
ANIW01000064	ELR78560	D505_14757	cobalamin synthesis protein P47K	402	100	AHHG01000001	EHM99359	EAAG1_00220
ANIW01000064	ELR78561	D505_14762	hypothetical protein D505_14762	186	100	AHHG01000001	EHM99358	EAAG1_00215
ANIW01000064	ELR78562	D505_14767	peptidase M12A astacin	443	100	AHHG01000001	EHM99357	EAAG1_00210
ANIW01000064	ELR78563	D505_14772	hypothetical protein D505_14772	117	100	AHHG01000001	EHM99356	EAAG1_00205
ANIW01000064	ELR78564	D505_14777	hypothetical protein D505_14777	141	100	AHHG01000001	EHM99355	EAAG1_00200
ANIW01000064	ELR78565	D505_14782	hypothetical protein D505_14782	71	100	AHHG01000001	EHM99354	EAAG1_00195
ANIW01000064	ELR78566	D505_14787	acetyltransferase, GNAT	385	100	AHHG01000001	EHM99353	EAAG1_00190
ANIW01000064	ELR78567	D505_14792	AraC family transcriptional regulator	265	100	AHHG01000001	EHM99352	EAAG1_00185
ANIW01000064	ELR78568	D505_14797	hypothetical protein D505_14797	64	100	AHHG01000001	EHM99351	EAAG1_00180
ANIW01000064	ELR78569	D505_14802	hypothetical protein D505_14802	495	100	AHHG01000001	EHM99350	EAAG1_00175
ANIW01000064	ELR78570	D505_14807	AraC family transcriptional regulator	486	100	AHHG01000001	EHM99349	EAAG1_00170
ANIW01000064	ELR78571	D505_14812	hypothetical protein D505_14812	121	100	AHHG01000001	EHM99348	EAAG1_00165
ANIW01000064	ELR78572	D505_14817	methylamine utilization protein	379	100	AHHG01000001	EHM99347	EAAG1_00160
ANIW01000064	ELR78573	D505_14822	hypothetical protein D505_14822	504	100	AHHG01000001	EHM99346	EAAG1_00155
ANIW01000064	ELR78574	D505_14827	lipoprotein	402	100	AHHG01000001	EHM99345	EAAG1_00150
ANIW01000064	ELR78575	D505_14832	TonB-dependent receptor plug	931	100	AHHG01000001	EHM99344	EAAG1_00145
ANIW01000064	ELR78576	D505_14837	hydrolase of alpha/beta superfamily protein	303	97.9592	AHHG01000001	EHM99343	EAAG1_00140
ANIW01000064	ELR78577	D505_14842	Zn-dependent dipeptidase, microsomal dipeptidase	324	100	AHHG01000001	EHM99342	EAAG1_00135
ANIW01000064	ELR78578	D505_14847	glyoxalase/bleomycin resistance protein/dioxygenase	130	100	AHHG01000001	EHM99341	EAAG1_00130
ANIW01000064	ELR78579	D505_14852	beta-lactamase	458	100	AHHG01000001	EHM99340	EAAG1_00125
ANIW01000064	ELR78580	D505_14857	CzcA family heavy metal efflux pump	1457	100	AHHG01000001	EHM99339	EAAG1_00120
ANIW01000064	ELR78581	D505_14862	RND family efflux transporter MFP subunit	418	100	AHHG01000001	EHM99338	EAAG1_00115
ANIW01000064	ELR78582	D505_14867	hypothetical protein D505_14867	296	100	AHHG01000001	EHM99337	EAAG1_00110
ANIW01000064	ELR78583	D505_14872	cation diffusion facilitator family transporter	298	100	AHHG01000001	EHM99336	EAAG1_00105
ANIW01000064	ELR78584	D505_14877	hypothetical protein D505_14877	181	100	AHHG01000001	EHM99335	EAAG1_00100
ANIW01000064	ELR78585	D505_14882	hypothetical protein D505_14882	181	100	AHHG01000001	EHM99334	EAAG1_00095
ANIW01000064	ELR78586	D505_14887	hypothetical protein D505_14887	76	100	AHHG01000001	EHM99333	EAAG1_00090
ANIW01000064	ELR78587	D505_14892	hypothetical protein D505_14892	170	100	AHHG01000001	EHM99332	EAAG1_00085
ANIW01000064	ELR78588	D505_14897	hypothetical protein D505_14897	325	100	AHHG01000001	EHM99331	EAAG1_00080
ANIW01000064	ELR78589	D505_14902	hypothetical protein D505_14902	70	100	AHHG01000001	EHM99330	EAAG1_00075
ANIW01000064	ELR78590	D505_14907	hypothetical protein D505_14907	341	100	AHHG01000001	EHM99329	EAAG1_00070
ANIW01000064	ELR78591	D505_14912	hypothetical protein D505_14912	277	100	AHHG01000001	EHM99328	EAAG1_00065
ANIW01000064	ELR78592	D505_14917	metallophosphoesterase	366	100	AHHG01000001	EHM99327	EAAG1_00060
ANIW01000064	ELR78593	D505_14922	SNF2-like protein	1111	100	AHHG01000001	EHM99326	EAAG1_00055
ANIW01000064	ELR78594	D505_14927	beta-lactamase class A	296	100	AHHG01000001	EHM99325	EAAG1_00050
ANIW01000064	ELR78595	D505_14932	hypothetical protein D505_14932	168	100	AHHG01000001	EHM99324	EAAG1_00045
ANIW01000064	ELR78596	D505_14937	aconitate hydratase 1	924	100	AHHG01000001	EHM99323	EAAG1_00040
ANIW01000064	ELR78597	D505_14942	aldo/keto reductase	279	100	AHHG01000001	EHM99322	EAAG1_00035
ANIW01000064	ELR78598	D505_14947	transcriptional regulator, crp/fnr family protein	190	100	AHHG01000001	EHM99321	EAAG1_00030
ANIW01000064	ELR78599	D505_14952	peptide deformylase	193	100	AHHG01000001	EHM99320	EAAG1_00025
ANIW01000064	ELR78600	D505_14957	methionine aminopeptidase	254	100	AHHG01000001	EHM99319	EAAG1_00020
ANIW01000064	ELR78601	D505_14962	esterase	288	100	AHHG01000001	EHM99318	EAAG1_00015
ANIW01000064	ELR78602	D505_14967	Crp/Fnr family transcriptional regulator	188	100	AHHG01000001	EHM99317	EAAG1_00010
ANIW01000064	ELR78603	D505_14972	NAD(P)H dehydrogenase (quinone)	192	100	AHHG01000001	EHM99316	EAAG1_00005
			hypothetical protein	183		AHHG01000002	EHM99315	EAAG1_01796
ANIW01000066	ELR77898	sucC	succinyl-CoA synthetase subunit beta	397	100	AHHG01000002	EHM99314	sucC
ANIW01000066	ELR77899	D505_18215	hypothetical protein D505_18215	185	100	AHHG01000002	EHM99313	EAAG1_01786
ANIW01000066	ELR77900	D505_18220	small membrane protein	129	100	AHHG01000002	EHM99312	EAAG1_01781
ANIW01000066	ELR77901	D505_18225	hydroxymethylglutaryl-CoA reductase, degradative	442	100	AHHG01000002	EHM99311	EAAG1_01776
ANIW01000066	ELR77902	D505_18230	ATPase component of ABC transporter with duplicated ATPase domains	658	100	AHHG01000002	EHM99310	EAAG1_01771
ANIW01000066	ELR77903	D505_18235	hypothetical protein D505_18235	418	100	AHHG01000002	EHM99309	EAAG1_01766
ANIW01000066	ELR77904	D505_18240	hypothetical protein D505_18240	202	100	AHHG01000002	EHM99308	EAAG1_01761
ANIW01000066	ELR77905	D505_18245	hypothetical protein D505_18245	322	100	AHHG01000002	EHM99307	EAAG1_01756
ANIW01000066	ELR77906	D505_18250	XRE family transcriptional regulator	180	100	AHHG01000002	EHM99306	EAAG1_01751
ANIW01000066	ELR77907	D505_18255	hypothetical protein D505_18255	259	100	AHHG01000002	EHM99305	EAAG1_01746
ANIW01000066	ELR77908	D505_18260	hypothetical protein D505_18260	266	100	AHHG01000002	EHM99304	EAAG1_01741
ANIW01000066	ELR77909	D505_18265	hypothetical protein D505_18265	150	100	AHHG01000002	EHM99303	EAAG1_01736
ANIW01000066	ELR77910	recA	recombinase A	333	100	AHHG01000002	EHM99302	recA
ANIW01000066	ELR77911	D505_18275	heat shock protein 90	631	100	AHHG01000002	EHM99301	EAAG1_01726
ANIW01000066	ELR77912	D505_18280	hypothetical protein D505_18280	106	100	AHHG01000002	EHM99300	EAAG1_01721
ANIW01000066	ELR77913	D505_18285	lysophospholipase	264	100	AHHG01000002	EHM99299	EAAG1_01716
ANIW01000066	ELR77914	D505_18290	alcohol dehydrogenase/quinone reductase-like protein, MDR superfamily	315	100	AHHG01000002	EHM99298	EAAG1_01711
ANIW01000066	ELR77915	D505_18295	HxlR family transcriptional regulator	112	100	AHHG01000002	EHM99297	EAAG1_01706
ANIW01000066	ELR77916	D505_18300	hypothetical protein D505_18300	229	100	AHHG01000002	EHM99296	EAAG1_01701
ANIW01000066	ELR77917	D505_18305	hypothetical protein D505_18305	188	100	AHHG01000002	EHM99295	EAAG1_01696
ANIW01000066	ELR77918	D505_18310	methylated-DNA--protein-cysteine methyltransferase	102	100	AHHG01000002	EHM99294	EAAG1_01691
ANIW01000066	ELR77919	D505_18315	ATP-binding protein	232	100	AHHG01000002	EHM99293	EAAG1_01686
ANIW01000066	ELR77920	D505_18320	acyltransferase 3	370	100	AHHG01000002	EHM99292	EAAG1_01681
ANIW01000066	ELR77922	D505_18330	hypothetical protein D505_18330	130	100	AHHG01000002	EHM99291	EAAG1_01666
ANIW01000066	ELR77923	D505_18335	O-succinylbenzoic acid-CoA ligase	343	100	AHHG01000002	EHM99290	EAAG1_01661
ANIW01000066	ELR77924	D505_18340	aminopeptidase	854	100	AHHG01000002	EHM99289	EAAG1_01656
ANIW01000066	ELR77925	D505_18345	dipeptidyl-peptidase IV	719	100	AHHG01000002	EHM99288	EAAG1_01651
ANIW01000066	ELR77926	argS	arginyl-tRNA ligase	587	100	AHHG01000002	EHM99287	argS
ANIW01000066	ELR77927	D505_18355	hypothetical protein D505_18355	476	100	AHHG01000002	EHM99286	EAAG1_01641
ANIW01000066	ELR77928	D505_18360	hypothetical protein D505_18360	992	100	AHHG01000002	EHM99285	EAAG1_01636
ANIW01000066	ELR77929	D505_18365	hypothetical protein D505_18365	467	100	AHHG01000002	EHM99284	EAAG1_01631
ANIW01000066	ELR77930	D505_18370	TonB-dependent receptor plug	1029	100	AHHG01000002	EHM99283	EAAG1_01626
ANIW01000066	ELR77931	D505_18375	lipoprotein precursor	513	100	AHHG01000002	EHM99282	EAAG1_01621
ANIW01000066	ELR77932	D505_18380	outer membrane protein precursor, Omp121 family	990	100	AHHG01000002	EHM99281	EAAG1_01616
ANIW01000066	ELR77933	D505_18385	hypothetical protein D505_18385	239	100	AHHG01000002	EHM99280	EAAG1_01611
ANIW01000066	ELR77934	D505_18390	Ribonuclease HII	189	100	AHHG01000002	EHM99279	EAAG1_01606
			hypothetical protein	61		AHHG01000002	EHM99278	EAAG1_01601
ANIW01000066	ELR77935	D505_18395	OxaI/YidC membrane insertion protein	593	100	AHHG01000002	EHM99277	EAAG1_01596
ANIW01000066	ELR77936	pyrG	CTP synthetase	539	100	AHHG01000002	EHM99276	pyrG
			hypothetical protein	82		AHHG01000002	EHM99275	EAAG1_01586
ANIW01000066	ELR77937	D505_18405	DNA repair protein RadA	448	100	AHHG01000002	EHM99274	EAAG1_01581
ANIW01000066	ELR77938	D505_18410	AraC family transcriptional regulator	384	100	AHHG01000002	EHM99273	EAAG1_01576
ANIW01000066	ELR77939	D505_18415	3-demethylubiquinone-9 3-methyltransferase	226	100	AHHG01000002	EHM99272	EAAG1_01571
ANIW01000066	ELR77940	D505_18420	VanW family protein	234	100	AHHG01000002	EHM99271	EAAG1_01566
ANIW01000066	ELR77941	D505_18425	hypothetical protein D505_18425	61	100	AHHG01000002	EHM99270	EAAG1_01561
			short-chain dehydrogenase/reductase SDR	205		AHHG01000002	EHM99269	EAAG1_01556
			hypothetical protein	71		AHHG01000002	EHM99268	EAAG1_01551
ANIW01000066	ELR77943	D505_18435	nad-dependent epimerase/dehydratase	324	100	AHHG01000002	EHM99267	EAAG1_01546
ANIW01000066	ELR77944	D505_18440	ACP phosphodieterase	191	100	AHHG01000002	EHM99266	EAAG1_01541
ANIW01000066	ELR77945	D505_18445	hypothetical protein D505_18445	170	100	AHHG01000002	EHM99265	EAAG1_01536
ANIW01000066	ELR77946	D505_18450	hypothetical protein D505_18450	192	100	AHHG01000002	EHM99264	EAAG1_01531
ANIW01000066	ELR77947	D505_18455	aminopeptidase	786	100	AHHG01000002	EHM99263	EAAG1_01526
ANIW01000066	ELR77948	D505_18460	Co-chaperonin GroES (HSP10)	92	100	AHHG01000002	EHM99262	EAAG1_01521
ANIW01000066	ELR77949	D505_18465	Chaperonin GroEL (HSP60 family) protein	541	100	AHHG01000002	EHM99261	EAAG1_01516
ANIW01000066	ELR77950	D505_18470	hypothetical protein D505_18470	163	100	AHHG01000002	EHM99260	EAAG1_01511
ANIW01000066	ELR77951	D505_18475	hypothetical protein D505_18475	445	100	AHHG01000002	EHM99259	EAAG1_01506
ANIW01000066	ELR77952	D505_18480	hypothetical protein D505_18480	135	100	AHHG01000002	EHM99258	EAAG1_01501
ANIW01000066	ELR77953	D505_18485	hypothetical protein D505_18485	347	100	AHHG01000002	EHM99257	EAAG1_01496
ANIW01000066	ELR77954	D505_18490	hypothetical protein D505_18490	98	100	AHHG01000002	EHM99256	EAAG1_01491
ANIW01000066	ELR77955	D505_18495	hypothetical protein D505_18495	223	100	AHHG01000002	EHM99255	EAAG1_01486
ANIW01000066	ELR77956	D505_18500	hypothetical protein D505_18500	293	100	AHHG01000002	EHM99254	EAAG1_01481
ANIW01000066	ELR77957	D505_18505	hypothetical protein D505_18505	431	100	AHHG01000002	EHM99253	EAAG1_01476
ANIW01000066	ELR77958	D505_18510	NUDIX hydrolase	132	100	AHHG01000002	EHM99252	EAAG1_01471
ANIW01000066	ELR77959	D505_18515	hypothetical protein D505_18515	60	100	AHHG01000002	EHM99251	EAAG1_01466
ANIW01000066	ELR77960	D505_18520	putative 5-carboxymethyl-2-hydroxymuconate delta-isomerase	127	100	AHHG01000002	EHM99250	EAAG1_01461
ANIW01000066	ELR77961	D505_18525	hypothetical protein D505_18525	185	100	AHHG01000002	EHM99249	EAAG1_01456
ANIW01000066	ELR77962	D505_18530	hypothetical protein D505_18530	173	100	AHHG01000002	EHM99248	EAAG1_01451
ANIW01000066	ELR77963	D505_18535	DinB family protein	166	100	AHHG01000002	EHM99247	EAAG1_01446
ANIW01000066	ELR77964	D505_18540	peptidase	344	100	AHHG01000002	EHM99246	EAAG1_01441
ANIW01000066	ELR77965	D505_18545	acetyltransferase	158	100	AHHG01000002	EHM99245	EAAG1_01436
ANIW01000066	ELR77966	D505_18550	hypothetical protein D505_18550	242	100	AHHG01000002	EHM99244	EAAG1_01431
ANIW01000066	ELR77967	D505_18555	hypothetical protein D505_18555	229	100	AHHG01000002	EHM99243	EAAG1_01426
ANIW01000066	ELR77968	D505_18560	hypothetical protein D505_18560	278	100	AHHG01000002	EHM99242	EAAG1_01421
ANIW01000066	ELR77969	D505_18565	Phospholipid-binding protein	182	100	AHHG01000002	EHM99241	EAAG1_01416
ANIW01000066	ELR77970	D505_18570	3,4-dihydroxy-2-butanone 4-phosphate synthase	216	100	AHHG01000002	EHM99240	EAAG1_01411
ANIW01000066	ELR77971	D505_18575	hypothetical protein D505_18575	153	100	AHHG01000002	EHM99239	EAAG1_01406
ANIW01000066	ELR77972	D505_18580	efflux transporter, rnd family, mfp subunit	377	100	AHHG01000002	EHM99238	EAAG1_01401
ANIW01000066	ELR77973	D505_18585	hypothetical protein D505_18585	408	100	AHHG01000002	EHM99237	EAAG1_01396
ANIW01000066	ELR77974	D505_18590	heavy metal efflux pump, czca family protein	1051	100	AHHG01000002	EHM99236	EAAG1_01391
ANIW01000066	ELR77975	D505_18595	hypothetical protein D505_18595	129	100	AHHG01000002	EHM99235	EAAG1_01386
ANIW01000066	ELR77976	D505_18600	hypothetical protein D505_18600	117	100	AHHG01000002	EHM99234	EAAG1_01381
ANIW01000065	ELR77979	D505_14988	alpha-L-fucosidase	143	100	AHHG01000003	EHM99233	EAAG1_02953
ANIW01000065	ELR77980	D505_14993	alpha-L-fucosidase	308	100	AHHG01000003	EHM99232	EAAG1_02948
ANIW01000065	ELR77981	D505_14998	Dipeptidyl peptidase IV	711	100	AHHG01000003	EHM99231	EAAG1_02943
ANIW01000065	ELR77982	D505_15003	proton-dependent peptide transporter	552	100	AHHG01000003	EHM99230	EAAG1_02938
ANIW01000065	ELR77983	D505_15008	proton-dependent di-tripeptide transporter	569	100	AHHG01000003	EHM99229	EAAG1_02933
ANIW01000065	ELR77984	D505_15013	POT family proton (H+)-dependent oligopeptide transporter	504	100	AHHG01000003	EHM99228	EAAG1_02928
ANIW01000065	ELR77985	D505_15018	hypothetical protein D505_15018	177	100	AHHG01000003	EHM99227	EAAG1_02923
ANIW01000065	ELR77986	D505_15023	TonB dependent receptor	920	100	AHHG01000003	EHM99226	EAAG1_02918
ANIW01000065	ELR77987	D505_15028	hypothetical protein D505_15028	240	100	AHHG01000003	EHM99225	EAAG1_02913
ANIW01000065	ELR77988	D505_15033	tRNA nucleotidyltransferase	474	100	AHHG01000003	EHM99224	EAAG1_02908
ANIW01000065	ELR77989	D505_15038	Sua5 YciO YrdC YwlC family protein	182	100	AHHG01000003	EHM99223	EAAG1_02903
ANIW01000065	ELR77990	D505_15043	Cystathionine gamma-lyase	382	100	AHHG01000003	EHM99222	EAAG1_02898
ANIW01000065	ELR77991	D505_15048	hypothetical protein D505_15048	179	100	AHHG01000003	EHM99221	EAAG1_02893
ANIW01000065	ELR77992	D505_15053	hypothetical protein D505_15053	108	100	AHHG01000003	EHM99220	EAAG1_02888
ANIW01000065	ELR77993	D505_15058	N-acetyltransferase GCN5	167	100	AHHG01000003	EHM99219	EAAG1_02883
ANIW01000065	ELR77995	D505_15068	ribonuclease	163	100	AHHG01000003	EHM99218	EAAG1_02868
ANIW01000065	ELR77996	D505_15073	barstar-like protein ribonuclease (barnase) inhibitor	95	100	AHHG01000003	EHM99217	EAAG1_02863
ANIW01000065	ELR77997	D505_15078	hypothetical protein D505_15078	406	100	AHHG01000003	EHM99216	EAAG1_02858
ANIW01000065	ELR77998	D505_15083	tonb-dependent receptor	867	100	AHHG01000003	EHM99215	EAAG1_02853
ANIW01000065	ELR77999	D505_15088	phosphate regulon transcriptional regulatory protein phoB	225	100	AHHG01000003	EHM99214	EAAG1_02848
ANIW01000065	ELR78000	D505_15093	Signal transduction histidine kinase	325	100	AHHG01000003	EHM99213	EAAG1_02843
ANIW01000065	ELR78001	D505_15098	hypothetical protein D505_15098	192	100	AHHG01000003	EHM99212	EAAG1_02838
ANIW01000065	ELR78002	D505_15103	1,4-alpha-glucan branching enzyme	427	100	AHHG01000003	EHM99211	EAAG1_02833
ANIW01000065	ELR78003	D505_15108	carboxy-terminal protease	396	100	AHHG01000003	EHM99210	EAAG1_02828
ANIW01000065	ELR78004	D505_15113	beta-lactamase	353	100	AHHG01000003	EHM99209	EAAG1_02823
ANIW01000065	ELR78005	D505_15118	aminopeptidase	959	100	AHHG01000003	EHM99208	EAAG1_02818
ANIW01000065	ELR78006	D505_15123	phospholipase/carboxylesterase family protein	189	100	AHHG01000003	EHM99207	EAAG1_02813
ANIW01000065	ELR78007	D505_15128	oxidoreductase	316	100	AHHG01000003	EHM99206	EAAG1_02808
ANIW01000065	ELR78008	D505_15133	lipoprotein	213	100	AHHG01000003	EHM99205	EAAG1_02803
ANIW01000065	ELR78009	D505_15138	tyrosyl-tRNA ligase	431	100	AHHG01000003	EHM99204	EAAG1_02798
ANIW01000065	ELR78010	D505_15143	hypothetical protein D505_15143	437	100	AHHG01000003	EHM99203	EAAG1_02793
ANIW01000065	ELR78011	D505_15148	RNA polymerase, sigma-24 subunit, ECF subfamily protein	186	100	AHHG01000003	EHM99202	EAAG1_02788
ANIW01000065	ELR78012	D505_15153	lipoyl synthase	290	100	AHHG01000003	EHM99201	EAAG1_02783
ANIW01000065	ELR78013	D505_15158	AraC family transcriptional regulator	518	100	AHHG01000003	EHM99200	EAAG1_02778
ANIW01000065	ELR78014	D505_15163	AraC family transcriptional regulator	513	100	AHHG01000003	EHM99199	EAAG1_02773
ANIW01000065	ELR78015	D505_15168	DNA-binding domain-containing protein	512	100	AHHG01000003	EHM99198	EAAG1_02768
ANIW01000065	ELR78016	D505_15173	hypothetical protein D505_15173	527	100	AHHG01000003	EHM99197	EAAG1_02763
ANIW01000065	ELR78017	D505_15178	Dienelactone hydrolase	277	100	AHHG01000003	EHM99196	EAAG1_02758
ANIW01000065	ELR78018	D505_15183	Competence/damage-inducible protein CinA	416	100	AHHG01000003	EHM99195	EAAG1_02753
ANIW01000065	ELR78019	D505_15188	hypothetical protein D505_15188	235	100	AHHG01000003	EHM99194	EAAG1_02748
ANIW01000065	ELR78021	D505_15198	hypothetical protein D505_15198	416	100	AHHG01000003	EHM99193	EAAG1_02733
ANIW01000065	ELR78022	D505_15203	hypothetical protein D505_15203	192	100	AHHG01000003	EHM99192	EAAG1_02728
ANIW01000065	ELR78023	D505_15208	putative metalloendopeptidase	690	100	AHHG01000003	EHM99191	EAAG1_02723
ANIW01000065	ELR78024	D505_15213	esterase	280	100	AHHG01000003	EHM99190	EAAG1_02718
ANIW01000065	ELR78025	D505_15218	peptidase, M28 family protein	306	100	AHHG01000003	EHM99189	EAAG1_02713
ANIW01000065	ELR78026	D505_15223	hypothetical protein D505_15223	257	100	AHHG01000003	EHM99188	EAAG1_02708
ANIW01000065	ELR78027	D505_15228	ribosomal S23 superfamily protein	124	100	AHHG01000003	EHM99187	EAAG1_02703
ANIW01000065	ELR78028	D505_15233	fumarylacetoacetase	415	100	AHHG01000003	EHM99186	EAAG1_02698
ANIW01000065	ELR78029	D505_15238	hypothetical protein D505_15238	163	100	AHHG01000003	EHM99185	EAAG1_02693
ANIW01000065	ELR78030	D505_15243	4-hydroxyphenylpyruvate dioxygenase	376	100	AHHG01000003	EHM99184	EAAG1_02688
ANIW01000065	ELR78031	D505_15248	Acetyl-CoA hydrolase	424	100	AHHG01000003	EHM99183	EAAG1_02683
ANIW01000065	ELR78032	D505_15253	homogentisate 1,2-dioxygenase	384	100	AHHG01000003	EHM99182	EAAG1_02678
ANIW01000065	ELR78033	D505_15258	UDP-N-acetylmuramate-alanine ligase	445	100	AHHG01000003	EHM99181	EAAG1_02673
ANIW01000065	ELR78034	D505_15263	Sua5A	272	100	AHHG01000003	EHM99180	EAAG1_02668
ANIW01000065	ELR78035	D505_15268	putative nudix hydrolase YeaB	208	100	AHHG01000003	EHM99179	EAAG1_02663
ANIW01000065	ELR78036	D505_15273	phospholipase D	492	100	AHHG01000003	EHM99178	EAAG1_02658
ANIW01000065	ELR78037	D505_15278	hypothetical protein D505_15278	190	100	AHHG01000003	EHM99177	EAAG1_02653
ANIW01000065	ELR78038	D505_15283	hypothetical protein D505_15283	529	100	AHHG01000003	EHM99176	EAAG1_02648
ANIW01000065	ELR78039	D505_15288	hypothetical protein D505_15288	157	100	AHHG01000003	EHM99175	EAAG1_02643
ANIW01000065	ELR78040	D505_15293	endonuclease/exonuclease/phosphatase	266	100	AHHG01000003	EHM99174	EAAG1_02638
ANIW01000065	ELR78041	D505_15298	cytoplasmic axial filament protein CafA and Ribonuclease G	518	100	AHHG01000003	EHM99173	EAAG1_02633
ANIW01000065	ELR78042	D505_15303	DNA-binding protein HU	98	100	AHHG01000003	EHM99172	EAAG1_02628
ANIW01000065	ELR78043	D505_15308	A/G-specific adenine glycosylase	342	100	AHHG01000003	EHM99171	EAAG1_02623
ANIW01000065	ELR78044	D505_15313	Ribokinase	306	100	AHHG01000003	EHM99170	EAAG1_02618
ANIW01000065	ELR78045	D505_15318	PpiC-type peptidyl-prolyl cis-trans isomerase	613	100	AHHG01000003	EHM99169	EAAG1_02613
ANIW01000065	ELR78046	D505_15323	PpiC-type peptidyl-prolyl cis-trans isomerase	457	100	AHHG01000003	EHM99168	EAAG1_02608
ANIW01000065	ELR78047	D505_15328	putative 2-nitropropane dioxygenase	310	100	AHHG01000003	EHM99167	EAAG1_02603
ANIW01000065	ELR78048	D505_15333	hypothetical protein D505_15333	99	100	AHHG01000003	EHM99166	EAAG1_02598
ANIW01000065	ELR78049	D505_15338	hypothetical protein D505_15338	62	100	AHHG01000003	EHM99165	EAAG1_02593
			hypothetical protein	76		AHHG01000003	EHM99164	EAAG1_02588
			hypothetical protein	458		AHHG01000003	EHM99163	EAAG1_02583
ANIW01000065	ELR78051	D505_15348	hypothetical protein D505_15348	67	100	AHHG01000003	EHM99162	EAAG1_02578
ANIW01000065	ELR78052	D505_15353	hypothetical protein D505_15353	556	100	AHHG01000003	EHM99161	EAAG1_02573
ANIW01000065	ELR78053	D505_15358	hypothetical protein D505_15358	496	100	AHHG01000003	EHM99160	EAAG1_02568
ANIW01000065	ELR78054	D505_15363	Rhodanese-related sulfurtransferase	95	100	AHHG01000003	EHM99159	EAAG1_02563
ANIW01000065	ELR78055	D505_15368	5'-nucleotidase	267	100	AHHG01000003	EHM99158	EAAG1_02558
ANIW01000065	ELR78056	D505_15373	putative Fe-S protein	311	100	AHHG01000003	EHM99157	EAAG1_02553
ANIW01000065	ELR78057	D505_15378	peptidase m16 domain protein	681	100	AHHG01000003	EHM99156	EAAG1_02548
ANIW01000065	ELR78058	D505_15383	peptidase	439	100	AHHG01000003	EHM99155	EAAG1_02543
ANIW01000065	ELR78059	D505_15388	DinB family protein	162	100	AHHG01000003	EHM99154	EAAG1_02538
ANIW01000065	ELR78060	D505_15393	putative transcriptional regulator	326	100	AHHG01000003	EHM99153	EAAG1_02533
ANIW01000065	ELR78061	D505_15398	hypothetical protein D505_15398	200	100	AHHG01000003	EHM99152	EAAG1_02528
ANIW01000065	ELR78062	D505_15403	hypothetical protein D505_15403	290	100	AHHG01000003	EHM99151	EAAG1_02523
ANIW01000065	ELR78063	D505_15408	major facilitator superfamily protein	389	100	AHHG01000003	EHM99150	EAAG1_02518
ANIW01000065	ELR78064	D505_15413	3',5'-cyclic-nucleotide phosphodiesterase	313	100	AHHG01000003	EHM99149	EAAG1_02513
ANIW01000065	ELR78065	D505_15418	hypothetical protein D505_15418	132	100	AHHG01000003	EHM99148	EAAG1_02508
ANIW01000065	ELR78066	D505_15423	hypothetical protein D505_15423	136	100	AHHG01000003	EHM99147	EAAG1_02503
ANIW01000065	ELR78067	D505_15428	ycei family protein	172	100	AHHG01000003	EHM99146	EAAG1_02498
ANIW01000065	ELR78068	D505_15433	hypothetical protein D505_15433	272	100	AHHG01000003	EHM99145	EAAG1_02493
ANIW01000065	ELR78069	D505_15438	export-related chaperone CsaA	114	100	AHHG01000003	EHM99144	EAAG1_02488
ANIW01000065	ELR78070	D505_15443	hypothetical protein D505_15443	191	100	AHHG01000003	EHM99143	EAAG1_02483
ANIW01000065	ELR78071	D505_15448	2OG-Fe(II) oxygenase	202	100	AHHG01000003	EHM99142	EAAG1_02478
ANIW01000065	ELR78072	D505_15453	hypothetical protein D505_15453	81	100	AHHG01000003	EHM99141	EAAG1_02473
ANIW01000065	ELR78073	D505_15458	prolyl 4-hydroxylase subunit alpha	237	100	AHHG01000003	EHM99140	EAAG1_02468
ANIW01000065	ELR78074	D505_15463	methylated-DNA--protein-cysteine methyltransferase	281	100	AHHG01000003	EHM99139	EAAG1_02463
ANIW01000065	ELR78075	D505_15468	hypothetical protein D505_15468	174	100	AHHG01000003	EHM99138	EAAG1_02458
ANIW01000065	ELR78076	D505_15473	hypothetical protein D505_15473	1163	100	AHHG01000003	EHM99137	EAAG1_02453
ANIW01000065	ELR78077	D505_15478	dithiol-disulfide isomerase	244	100	AHHG01000003	EHM99136	EAAG1_02448
ANIW01000065	ELR78078	D505_15483	hypothetical protein D505_15483	219	100	AHHG01000003	EHM99135	EAAG1_02443
ANIW01000065	ELR78079	D505_15488	hypothetical protein D505_15488	278	100	AHHG01000003	EHM99134	EAAG1_02438
ANIW01000065	ELR78080	D505_15493	hypothetical protein D505_15493	66	100	AHHG01000003	EHM99133	EAAG1_02433
ANIW01000065	ELR78081	D505_15498	hypothetical protein D505_15498	507	100	AHHG01000003	EHM99132	EAAG1_02428
ANIW01000065	ELR78082	D505_15503	hypothetical protein D505_15503	176	100	AHHG01000003	EHM99131	EAAG1_02423
ANIW01000065	ELR78083	D505_15508	hypothetical protein D505_15508	119	100	AHHG01000003	EHM99130	EAAG1_02418
ANIW01000065	ELR78084	D505_15513	N-acetyltransferase GCN5	169	100	AHHG01000003	EHM99129	EAAG1_02413
ANIW01000065	ELR78085	D505_15518	phosphoribosyl-ATP pyrophosphohydrolase	195	100	AHHG01000003	EHM99128	EAAG1_02408
ANIW01000065	ELR78086	D505_15523	Imidazole glycerol phosphate synthase cyclase subunit	252	100	AHHG01000003	EHM99127	EAAG1_02403
ANIW01000065	ELR78087	D505_15528	N-acetylmuramoyl-L-alanine amidase	218	100	AHHG01000003	EHM99126	EAAG1_02398
ANIW01000065	ELR78088	D505_15533	1-(5-phosphoribosyl)-5-[(5-phosphoribosylamino)methylideneamino] imidazole-4-carboxamide isomerase	238	100	AHHG01000003	EHM99125	EAAG1_02393
ANIW01000065	ELR78089	D505_15538	peptidase S41	1065	100	AHHG01000003	EHM99124	EAAG1_02388
ANIW01000065	ELR78090	hisH	imidazole glycerol phosphate synthase subunit HisH	192	100	AHHG01000003	EHM99123	hisH
ANIW01000065	ELR78091	D505_15548	hypothetical protein D505_15548	118	100	AHHG01000003	EHM99122	EAAG1_02378
ANIW01000065	ELR78092	D505_15553	imidazole glycerol-phosphate dehydratase/histidinol phosphatase	377	100	AHHG01000003	EHM99121	EAAG1_02373
ANIW01000065	ELR78093	D505_15558	S23 ribosomal protein	124	100	AHHG01000003	EHM99120	EAAG1_02368
ANIW01000065	ELR78094	D505_15563	histidinol-phosphate aminotransferase	344	100	AHHG01000003	EHM99119	EAAG1_02363
ANIW01000065	ELR78095	D505_15568	histidinol dehydrogenase	433	100	AHHG01000003	EHM99118	EAAG1_02358
ANIW01000065	ELR78096	hisG	ATP phosphoribosyltransferase	303	100	AHHG01000003	EHM99117	hisG
ANIW01000065	ELR78097	D505_15578	EmrB/QacA family drug resistance transporter	333	100	AHHG01000003	EHM99116	EAAG1_02348
ANIW01000065	ELR78098	D505_15583	major facilitator transporter	140	100	AHHG01000003	EHM99115	EAAG1_02343
ANIW01000065	ELR78099	D505_15588	3-oxoacyl-(acyl-carrier-protein) synthase 2	412	100	AHHG01000003	EHM99114	EAAG1_02338
ANIW01000065	ELR78100	D505_15593	pirin domain protein	294	100	AHHG01000003	EHM99113	EAAG1_02333
ANIW01000065	ELR78101	D505_15598	putative acetyltransferase	100	100	AHHG01000003	EHM99112	EAAG1_02328
ANIW01000065	ELR78102	D505_15603	Pirin-like protein	291	100	AHHG01000003	EHM99111	EAAG1_02323
ANIW01000065	ELR78103	D505_15608	hypothetical protein D505_15608	116	100	AHHG01000003	EHM99110	EAAG1_02318
ANIW01000065	ELR78104	D505_15613	hypothetical protein D505_15613	173	100	AHHG01000003	EHM99109	EAAG1_02313
ANIW01000065	ELR78105	D505_15618	penicillin-binding protein, beta-lactamase class C	437	100	AHHG01000003	EHM99108	EAAG1_02308
ANIW01000065	ELR78106	D505_15623	beta-lactamase	360	100	AHHG01000003	EHM99107	EAAG1_02303
ANIW01000065	ELR78107	D505_15628	type 12 methyltransferase	267	100	AHHG01000003	EHM99106	EAAG1_02298
ANIW01000065	ELR78108	D505_15633	hypothetical protein D505_15633	181	100	AHHG01000003	EHM99105	EAAG1_02293
ANIW01000065	ELR78109	D505_15638	hypothetical protein D505_15638	275	100	AHHG01000003	EHM99104	EAAG1_02288
ANIW01000065	ELR78110	D505_15643	phosphate starvation-inducible protein PhoH, ATPase	319	100	AHHG01000003	EHM99103	EAAG1_02283
ANIW01000065	ELR78111	D505_15648	hypothetical protein D505_15648	163	100	AHHG01000003	EHM99102	EAAG1_02278
ANIW01000065	ELR78112	D505_15653	hypothetical protein D505_15653	167	100	AHHG01000003	EHM99101	EAAG1_02273
ANIW01000065	ELR78113	D505_15658	OmpW protein	196	100	AHHG01000003	EHM99100	EAAG1_02268
ANIW01000065	ELR78114	D505_15663	excinuclease ABC subunit A	930	100	AHHG01000003	EHM99099	EAAG1_02263
ANIW01000065	ELR78115	D505_15668	TonB-dependent receptor	600	100	AHHG01000003	EHM99098	EAAG1_02258
ANIW01000065	ELR78116	D505_15673	hypothetical protein D505_15673	199	100	AHHG01000003	EHM99097	EAAG1_02253
ANIW01000065	ELR78117	D505_15678	DNA polymerase III beta subunit	376	100	AHHG01000003	EHM99096	EAAG1_02248
ANIW01000065	ELR78118	pheT	phenylalanyl-tRNA ligase subunit beta	799	100	AHHG01000003	EHM99095	pheT
ANIW01000065	ELR78119	D505_15688	hypothetical protein D505_15688	144	100	AHHG01000003	EHM99094	EAAG1_02238
ANIW01000065	ELR78120	D505_15693	hypothetical protein D505_15693	79	100	AHHG01000003	EHM99093	EAAG1_02233
ANIW01000065	ELR78121	D505_15698	3-hydroxybutyryl-CoA dehydrogenase	297	100	AHHG01000003	EHM99092	EAAG1_02228
ANIW01000065	ELR78122	D505_15703	Beta-lactamase	299	100	AHHG01000003	EHM99091	EAAG1_02223
ANIW01000065	ELR78123	D505_15708	hypothetical protein D505_15708	180	100	AHHG01000003	EHM99090	EAAG1_02218
ANIW01000065	ELR78124	D505_15713	oxidoreductase domain-containing protein	320	100	AHHG01000003	EHM99089	EAAG1_02213
ANIW01000065	ELR78125	D505_15718	protein-L-isoaspartate(D-aspartate) O-methyltransferase	197	100	AHHG01000003	EHM99088	EAAG1_02208
ANIW01000065	ELR78126	D505_15723	acyl-CoA hydrolase	127	100	AHHG01000003	EHM99087	EAAG1_02203
ANIW01000065	ELR78127	D505_15728	hypothetical protein D505_15728	143	100	AHHG01000003	EHM99086	EAAG1_02198
ANIW01000065	ELR78128	D505_15733	urocanate hydratase	659	100	AHHG01000003	EHM99085	EAAG1_02193
ANIW01000065	ELR78129	D505_15738	small multidrug resistance protein	110	100	AHHG01000003	EHM99084	EAAG1_02188
ANIW01000065	ELR78130	D505_15743	ecotin	165	100	AHHG01000003	EHM99083	EAAG1_02183
ANIW01000065	ELR78131	D505_15748	fatty acid hydroxylase	323	100	AHHG01000003	EHM99082	EAAG1_02178
ANIW01000065	ELR78132	D505_15753	hypothetical protein D505_15753	131	100	AHHG01000003	EHM99081	EAAG1_02173
ANIW01000065	ELR78133	D505_15758	gamma-glutamyltransferase	565	100	AHHG01000003	EHM99080	EAAG1_02168
ANIW01000065	ELR78134	D505_15763	UDP-glucose 4-epimerase related protein	322	100	AHHG01000003	EHM99079	EAAG1_02163
ANIW01000065	ELR78135	D505_15768	polysaccharide deacetylase	251	100	AHHG01000003	EHM99078	EAAG1_02158
ANIW01000065	ELR78136	D505_15773	hypothetical protein D505_15773	402	100	AHHG01000003	EHM99077	EAAG1_02153
ANIW01000065	ELR78137	D505_15778	3-oxoacyl-ACP synthase	354	100	AHHG01000003	EHM99076	EAAG1_02148
ANIW01000065	ELR78138	D505_15783	hypothetical protein D505_15783	189	100	AHHG01000003	EHM99075	EAAG1_02143
ANIW01000065	ELR78139	D505_15788	Ubiquinone/menaquinone biosynthesis methyltransferase UbiE/COQ5	241	100	AHHG01000003	EHM99074	EAAG1_02138
ANIW01000065	ELR78140	D505_15793	hypothetical protein D505_15793	100	100	AHHG01000003	EHM99073	EAAG1_02133
ANIW01000065	ELR78141	D505_15798	hypothetical protein D505_15798	97	100	AHHG01000003	EHM99072	EAAG1_02128
ANIW01000065	ELR78142	D505_15803	phosphodiesterase	523	100	AHHG01000003	EHM99071	EAAG1_02123
ANIW01000065	ELR78143	D505_15808	hypothetical protein D505_15808	353	100	AHHG01000003	EHM99070	EAAG1_02118
ANIW01000065	ELR78144	D505_15813	hypothetical protein D505_15813	158	100	AHHG01000003	EHM99069	EAAG1_02113
ANIW01000065	ELR78145	D505_15818	glycoside hydrolase	364	100	AHHG01000003	EHM99068	EAAG1_02108
ANIW01000065	ELR78146	D505_15823	putative nicotinamidase	188	100	AHHG01000003	EHM99067	EAAG1_02103
ANIW01000065	ELR78147	D505_15828	hypothetical protein D505_15828	204	100	AHHG01000003	EHM99066	EAAG1_02098
ANIW01000065	ELR78148	D505_15833	hypothetical protein D505_15833	239	100	AHHG01000003	EHM99065	EAAG1_02093
ANIW01000065	ELR78149	D505_15838	hypothetical protein D505_15838	233	100	AHHG01000003	EHM99064	EAAG1_02088
ANIW01000065	ELR78151	D505_15848	leucine aminopeptidase	446	100	AHHG01000003	EHM99063	EAAG1_02073
ANIW01000065	ELR78152	D505_15853	transcriptional regulator MarR family protein	162	100	AHHG01000003	EHM99062	EAAG1_02068
ANIW01000065	ELR78153	D505_15858	hypothetical protein D505_15858	255	100	AHHG01000003	EHM99061	EAAG1_02063
ANIW01000065	ELR78154	D505_15863	alpha-galactosidase	385	100	AHHG01000003	EHM99060	EAAG1_02058
ANIW01000065	ELR78155	D505_15868	hypothetical protein D505_15868	127	100	AHHG01000003	EHM99059	EAAG1_02053
ANIW01000065	ELR78156	D505_15873	hypothetical protein D505_15873	257	100	AHHG01000003	EHM99058	EAAG1_02048
ANIW01000065	ELR78157	D505_15878	DNA polymerase I	938	100	AHHG01000003	EHM99057	EAAG1_02043
ANIW01000065	ELR78158	D505_15883	glycosyltransferase	266	100	AHHG01000003	EHM99056	EAAG1_02038
ANIW01000065	ELR78159	D505_15888	alpha-galactosidase	714	100	AHHG01000003	EHM99055	EAAG1_02033
ANIW01000065	ELR78160	D505_15893	hypothetical protein D505_15893	345	100	AHHG01000003	EHM99054	EAAG1_02028
ANIW01000065	ELR78161	D505_15898	hypothetical protein D505_15898	253	100	AHHG01000003	EHM99053	EAAG1_02023
ANIW01000065	ELR78162	D505_15903	polysaccharide biosynthesis protein	496	100	AHHG01000003	EHM99052	EAAG1_02018
ANIW01000065	ELR78163	D505_15908	glycoside hydrolase	396	100	AHHG01000003	EHM99051	EAAG1_02013
ANIW01000065	ELR78164	D505_15913	hypothetical protein D505_15913	365	100	AHHG01000003	EHM99050	EAAG1_02008
ANIW01000065	ELR78165	D505_15918	hypothetical protein D505_15918	72	100	AHHG01000003	EHM99049	EAAG1_02003
ANIW01000065	ELR78166	D505_15923	chromosome condensation regulator RCC1	722	100	AHHG01000003	EHM99048	EAAG1_01998
ANIW01000065	ELR78167	D505_15928	hypothetical protein D505_15928	61	100	AHHG01000003	EHM99047	EAAG1_01993
ANIW01000065	ELR78168	D505_15933	hypothetical protein D505_15933	539	100	AHHG01000003	EHM99046	EAAG1_01988
ANIW01000065	ELR78169	D505_15938	hypothetical protein D505_15938	236	100	AHHG01000003	EHM99045	EAAG1_01983
ANIW01000065	ELR78170	D505_15943	hypothetical protein D505_15943	563	100	AHHG01000003	EHM99044	EAAG1_01978
ANIW01000065	ELR78171	D505_15948	hypothetical protein D505_15948	484	100	AHHG01000003	EHM99043	EAAG1_01973
ANIW01000065	ELR78172	D505_15953	lipoprotein	269	100	AHHG01000003	EHM99042	EAAG1_01968
ANIW01000065	ELR78173	D505_15958	DL-methionine transporter permease subunit	218	100	AHHG01000003	EHM99041	EAAG1_01963
ANIW01000065	ELR78174	metN	DL-methionine transporter ATP-binding subunit	342	100	AHHG01000003	EHM99040	metN
ANIW01000065	ELR78175	D505_15968	hypothetical protein D505_15968	130	100	AHHG01000003	EHM99039	EAAG1_01953
ANIW01000065	ELR78176	D505_15973	MexE	360	100	AHHG01000003	EHM99038	EAAG1_01948
ANIW01000065	ELR78177	D505_15978	Cation/multidrug efflux pump	1063	100	AHHG01000003	EHM99037	EAAG1_01943
ANIW01000065	ELR78178	D505_15983	hypothetical protein D505_15983	483	100	AHHG01000003	EHM99036	EAAG1_01938
ANIW01000065	ELR78179	D505_15988	glycerophosphoryl diester phosphodiesterase	315	100	AHHG01000003	EHM99035	EAAG1_01933
ANIW01000065	ELR78180	D505_15993	Hypoxanthine-guanine phosphoribosyltransferase	185	100	AHHG01000003	EHM99034	EAAG1_01928
ANIW01000065	ELR78181	D505_15998	Adenylate kinase-related kinase	192	100	AHHG01000003	EHM99033	EAAG1_01923
ANIW01000065	ELR78182	D505_16003	putative GTPase	327	100	AHHG01000003	EHM99032	EAAG1_01918
ANIW01000065	ELR78183	D505_16008	ATP-dependent RNA helicase RhlE	424	100	AHHG01000003	EHM99031	EAAG1_01913
ANIW01000065	ELR78184	D505_16013	deoxyribonuclease YcfH	255	100	AHHG01000003	EHM99030	EAAG1_01908
ANIW01000065	ELR78185	D505_16018	hypothetical protein D505_16018	321	100	AHHG01000003	EHM99029	EAAG1_01903
ANIW01000065	ELR78186	D505_16023	Geranylgeranyl pyrophosphate synthase	323	100	AHHG01000003	EHM99028	EAAG1_01898
ANIW01000065	ELR78187	D505_16028	Phosphate/sulfate permease	378	100	AHHG01000003	EHM99027	EAAG1_01893
ANIW01000065	ELR78188	D505_16033	hypothetical protein D505_16033	212	100	AHHG01000003	EHM99026	EAAG1_01888
ANIW01000065	ELR78189	D505_16038	dead/deah box helicase domain protein	560	100	AHHG01000003	EHM99025	EAAG1_01883
ANIW01000065	ELR78190	D505_16043	thioredoxin family protein	172	100	AHHG01000003	EHM99024	EAAG1_01878
ANIW01000065	ELR78191	D505_16048	adenylosuccinate synthetase	428	100	AHHG01000003	EHM99023	EAAG1_01873
ANIW01000065	ELR78192	D505_16053	TonB family protein	275	100	AHHG01000003	EHM99022	EAAG1_01868
ANIW01000065	ELR78193	D505_16058	ATPases involved in chromosome partitioning	264	100	AHHG01000003	EHM99021	EAAG1_01863
ANIW01000065	ELR78194	D505_16063	putative transcriptional regulator	296	100	AHHG01000003	EHM99020	EAAG1_01858
ANIW01000065	ELR78195	D505_16068	hypothetical protein D505_16068	207	100	AHHG01000003	EHM99019	EAAG1_01853
ANIW01000065	ELR78196	D505_16073	hypothetical protein D505_16073	232	100	AHHG01000003	EHM99018	EAAG1_01848
ANIW01000065	ELR78197	D505_16078	Peptidase S24/S26A/S26B	534	100	AHHG01000003	EHM99017	EAAG1_01843
ANIW01000065	ELR78198	D505_16083	WbqC-like protein family	202	100	AHHG01000003	EHM99016	EAAG1_01838
ANIW01000065	ELR78199	D505_16088	Subtilisin-like serine protease	560	100	AHHG01000003	EHM99015	EAAG1_01833
ANIW01000065	ELR78200	D505_16093	hypothetical protein D505_16093	178	100	AHHG01000003	EHM99014	EAAG1_01828
ANIW01000065	ELR78201	D505_16098	OmpA/MotB domain protein	230	100	AHHG01000003	EHM99013	EAAG1_01823
ANIW01000065	ELR78202	D505_16103	4-hydroxybenzoate polyprenyltransferase related prenyltransferase	294	100	AHHG01000003	EHM99012	EAAG1_01818
ANIW01000065	ELR78203	D505_16108	HAD-superfamily hydrolase subfamily IB, PSPase-like protein	194	100	AHHG01000003	EHM99011	EAAG1_01813
ANIW01000065	ELR78204	D505_16113	Cysteine desulfurase	387	100	AHHG01000003	EHM99010	EAAG1_01808
ANIW01000065	ELR78205	D505_16118	hypothetical protein D505_16118	104	100	AHHG01000003	EHM99009	EAAG1_01803
ANIW01000061	ELR79079	D505_10007	Nitroreductase family protein	170	100	AHHG01000004	EHM99008	EAAG1_04188
ANIW01000061	ELR79080	D505_10012	hypothetical protein D505_10012	177	100	AHHG01000004	EHM99007	EAAG1_04183
ANIW01000061	ELR79081	D505_10017	peptidyl-dipeptidase	679	100	AHHG01000004	EHM99006	EAAG1_04178
ANIW01000061	ELR79082	D505_10022	hypothetical protein D505_10022	120	100	AHHG01000004	EHM99005	EAAG1_04173
ANIW01000061	ELR79083	D505_10027	hypothetical protein D505_10027	74	100	AHHG01000004	EHM99004	EAAG1_04168
ANIW01000061	ELR79084	D505_10032	hypothetical protein D505_10032	80	100	AHHG01000004	EHM99003	EAAG1_04163
ANIW01000061	ELR79085	D505_10037	FKBP-type peptidylprolyl isomerase	166	100	AHHG01000004	EHM99002	EAAG1_04158
ANIW01000061	ELR79086	D505_10042	putative transmembrane protein	342	100	AHHG01000004	EHM99001	EAAG1_04153
ANIW01000061	ELR79087	D505_10047	aspartate 1-decarboxylase	116	100	AHHG01000004	EHM99000	EAAG1_04148
ANIW01000061	ELR79088	D505_10052	DNA-binding protein HU-beta	95	100	AHHG01000004	EHM98999	EAAG1_04143
ANIW01000061	ELR79089	D505_10057	Pyridoxamine 5'-phosphate oxidase	214	100	AHHG01000004	EHM98998	EAAG1_04138
ANIW01000061	ELR79090	D505_10062	transcriptional regulator	182	100	AHHG01000004	EHM98997	EAAG1_04133
ANIW01000061	ELR79091	D505_10067	hypothetical protein D505_10067	136	100	AHHG01000004	EHM98996	EAAG1_04128
ANIW01000061	ELR79092	D505_10072	aminodeoxychorismate lyase	267	100	AHHG01000004	EHM98995	EAAG1_04123
ANIW01000061	ELR79093	D505_10077	hypothetical protein D505_10077	128	100	AHHG01000004	EHM98994	EAAG1_04118
ANIW01000061	ELR79094	D505_10082	hypothetical protein D505_10082	391	100	AHHG01000004	EHM98993	EAAG1_04113
ANIW01000061	ELR79095	D505_10087	hypothetical protein D505_10087	583	100	AHHG01000004	EHM98992	EAAG1_04108
ANIW01000061	ELR79096	D505_10092	Ferric uptake regulation protein FUR	158	100	AHHG01000004	EHM98991	EAAG1_04103
ANIW01000061	ELR79097	D505_10097	K+ transporter	660	100	AHHG01000004	EHM98990	EAAG1_04098
ANIW01000061	ELR79098	D505_10102	Pyruvate/2-oxoglutarate dehydrogenase complex, dehydrogenase (E1) component, eukaryotic type, beta subunit	327	100	AHHG01000004	EHM98989	EAAG1_04093
ANIW01000061	ELR79099	D505_10107	hypothetical protein D505_10107	200	100	AHHG01000004	EHM98988	EAAG1_04088
ANIW01000061	ELR79100	D505_10112	RNA polymerase ECF-type sigma factor	164	100	AHHG01000004	EHM98987	EAAG1_04083
ANIW01000061	ELR79102	D505_10122	CDP-diacylglycerol--serine O-phosphatidyltransferase	237	100	AHHG01000004	EHM98986	EAAG1_04068
ANIW01000061	ELR79103	D505_10127	3'-5' exonuclease	254	100	AHHG01000004	EHM98985	EAAG1_04063
ANIW01000061	ELR79104	D505_10132	2-keto-4-pentenoate hydratase/2-oxohepta-3-ene-1,7-dioic acid hydratase (catechol pathway)	201	100	AHHG01000004	EHM98984	EAAG1_04058
ANIW01000061	ELR79105	D505_10137	universal stress protein family	147	100	AHHG01000004	EHM98983	EAAG1_04053
ANIW01000061	ELR79106	D505_10142	hypothetical protein D505_10142	71	100	AHHG01000004	EHM98982	EAAG1_04048
ANIW01000061	ELR79107	D505_10147	peptidase S41	429	100	AHHG01000004	EHM98981	EAAG1_04043
ANIW01000061	ELR79108	D505_10152	hypothetical protein D505_10152	247	100	AHHG01000004	EHM98980	EAAG1_04038
ANIW01000061	ELR79109	D505_10157	hypothetical protein D505_10157	435	100	AHHG01000004	EHM98979	EAAG1_04033
ANIW01000061	ELR79110	D505_10162	TonB-dependent receptor	1100	100	AHHG01000004	EHM98978	EAAG1_04028
ANIW01000061	ELR79111	D505_10167	anti-feci sigma factor, fecr	331	100	AHHG01000004	EHM98977	EAAG1_04023
ANIW01000061	ELR79112	D505_10172	RNA polymerase, sigma-24 subunit, ECF subfamily protein	179	100	AHHG01000004	EHM98976	EAAG1_04018
ANIW01000061	ELR79113	D505_10177	hypothetical protein D505_10177	76	100	AHHG01000004	EHM98975	EAAG1_04013
ANIW01000061	ELR79114	D505_10182	hypothetical protein D505_10182	298	100	AHHG01000004	EHM98974	EAAG1_04008
ANIW01000061	ELR79115	D505_10187	hypothetical protein D505_10187	193	100	AHHG01000004	EHM98973	EAAG1_04003
ANIW01000061	ELR79116	D505_10192	alcohol dehydrogenase zinc-binding domain-containing protein	333	100	AHHG01000004	EHM98972	EAAG1_03998
ANIW01000061	ELR79117	D505_10197	HxlR family transcriptional regulator	134	100	AHHG01000004	EHM98971	EAAG1_03993
ANIW01000061	ELR79118	D505_10202	hypothetical protein D505_10202	444	100	AHHG01000004	EHM98970	EAAG1_03988
ANIW01000061	ELR79119	D505_10207	3,4-dihydroxy-2-butanone 4-phosphate synthase	394	100	AHHG01000004	EHM98969	EAAG1_03983
ANIW01000061	ELR79120	D505_10212	hypothetical protein D505_10212	189	100	AHHG01000004	EHM98968	EAAG1_03978
ANIW01000061	ELR79121	D505_10217	methionyl-tRNA formyltransferase	315	100	AHHG01000004	EHM98967	EAAG1_03973
ANIW01000061	ELR79122	D505_10222	ATP-dependent DNA helicase RecQ	633	100	AHHG01000004	EHM98966	EAAG1_03968
ANIW01000061	ELR79123	D505_10227	Thrombospondin type 3 repeat:OmpA/MotB	483	100	AHHG01000004	EHM98965	EAAG1_03963
ANIW01000061	ELR79124	D505_10232	Thrombospondin type 3 repeat:OmpA/MotB	513	100	AHHG01000004	EHM98964	EAAG1_03958
ANIW01000061	ELR79125	D505_10237	hypothetical protein D505_10237	144	100	AHHG01000004	EHM98963	EAAG1_03953
ANIW01000061	ELR79126	D505_10242	protease IV	585	100	AHHG01000004	EHM98962	EAAG1_03948
ANIW01000061	ELR79127	D505_10247	hypothetical protein D505_10247	86	100	AHHG01000004	EHM98961	EAAG1_03943
ANIW01000061	ELR79128	D505_10252	Signal recognition particle receptor protein FtsY	320	100	AHHG01000004	EHM98960	EAAG1_03938
ANIW01000061	ELR79129	D505_10257	putative translation initiation inhibitor, yjgF family protein	158	100	AHHG01000004	EHM98959	EAAG1_03933
ANIW01000061	ELR79130	D505_10262	hypothetical protein D505_10262	49	100	AHHG01000004	EHM98958	EAAG1_03928
ANIW01000061	ELR79131	D505_10267	50S ribosomal protein L33	60	100	AHHG01000004	EHM98957	EAAG1_03923
ANIW01000061	ELR79132	D505_10272	50S ribosomal protein l28p	78	100	AHHG01000004	EHM98956	EAAG1_03918
ANIW01000061	ELR79133	D505_10277	mannose-6-phosphate isomerase	165	100	AHHG01000004	EHM98955	EAAG1_03913
ANIW01000061	ELR79135	D505_10287	ROK family protein	286	100	AHHG01000004	EHM98954	EAAG1_03898
ANIW01000061	ELR79136	D505_10292	Apolipoprotein N-acyltransferase	548	100	AHHG01000004	EHM98953	EAAG1_03893
ANIW01000061	ELR79137	D505_10297	luciferase family protein	332	100	AHHG01000004	EHM98952	EAAG1_03888
ANIW01000061	ELR79138	D505_10302	helicase	715	100	AHHG01000004	EHM98951	EAAG1_03883
ANIW01000061	ELR79139	D505_10307	Carbonic anhydrases/acetyltransferase, isoleucine patch superfamily protein	172	100	AHHG01000004	EHM98950	EAAG1_03878
ANIW01000061	ELR79140	D505_10312	Thioredoxin-like protein	292	100	AHHG01000004	EHM98949	EAAG1_03873
ANIW01000061	ELR79141	D505_10317	ferrochelatase	343	100	AHHG01000004	EHM98948	EAAG1_03868
ANIW01000061	ELR79142	D505_10322	Zn-dependent hydrolase, including glyoxylase	212	100	AHHG01000004	EHM98947	EAAG1_03863
ANIW01000061	ELR79143	D505_10327	DinB family protein	163	100	AHHG01000004	EHM98946	EAAG1_03858
ANIW01000061	ELR79144	D505_10332	hypothetical protein D505_10332	606	100	AHHG01000004	EHM98945	EAAG1_03853
ANIW01000061	ELR79145	D505_10337	MarR family transcriptional regulator	141	100	AHHG01000004	EHM98944	EAAG1_03848
ANIW01000061	ELR79146	D505_10342	hypothetical protein D505_10342	112	100	AHHG01000004	EHM98943	EAAG1_03843
ANIW01000061	ELR79147	D505_10347	hypothetical protein D505_10347	148	100	AHHG01000004	EHM98942	EAAG1_03838
ANIW01000061	ELR79148	D505_10352	Thiol-disulfide isomerase and thioredoxin	184	100	AHHG01000004	EHM98941	EAAG1_03833
ANIW01000061	ELR79149	D505_10357	TetR family transcriptional regulator	198	100	AHHG01000004	EHM98940	EAAG1_03828
ANIW01000061	ELR79150	D505_10362	RND family efflux transporter MFP subunit	387	100	AHHG01000004	EHM98939	EAAG1_03823
ANIW01000061	ELR79151	D505_10367	hydrophobe/amphiphile efflux-1 (HAE1) family transporter	1058	100	AHHG01000004	EHM98938	EAAG1_03818
ANIW01000061	ELR79152	D505_10372	NodT family RND efflux system outer membrane lipoprotein	470	100	AHHG01000004	EHM98937	EAAG1_03813
ANIW01000061	ELR79153	miaA	tRNA delta(2)-isopentenylpyrophosphate transferase	311	100	AHHG01000004	EHM98936	miaA
ANIW01000061	ELR79154	D505_10382	hypothetical protein D505_10382	112	100	AHHG01000004	EHM98935	EAAG1_03803
ANIW01000061	ELR79155	D505_10387	hypothetical protein D505_10387	183	100	AHHG01000004	EHM98934	EAAG1_03798
ANIW01000061	ELR79156	D505_10392	hypothetical protein D505_10392	192	100	AHHG01000004	EHM98933	EAAG1_03793
ANIW01000061	ELR79157	D505_10397	Chorismate synthase	353	100	AHHG01000004	EHM98932	EAAG1_03788
ANIW01000061	ELR79158	D505_10402	hypothetical protein D505_10402	223	100	AHHG01000004	EHM98931	EAAG1_03783
ANIW01000061	ELR79159	D505_10407	RDD domain-containing protein	168	100	AHHG01000004	EHM98930	EAAG1_03778
ANIW01000061	ELR79160	D505_10412	hypothetical protein D505_10412	380	100	AHHG01000004	EHM98929	EAAG1_03773
ANIW01000061	ELR79161	D505_10417	dihydroneopterin aldolase	119	100	AHHG01000004	EHM98928	EAAG1_03768
ANIW01000061	ELR79162	D505_10422	Quinolinate synthetase	338	100	AHHG01000004	EHM98927	EAAG1_03763
ANIW01000061	ELR79163	D505_10427	guanylate kinase	187	100	AHHG01000004	EHM98926	EAAG1_03758
ANIW01000061	ELR79164	D505_10432	trans-aconitate 2-methyltransferase	255	100	AHHG01000004	EHM98925	EAAG1_03753
ANIW01000061	ELR79165	D505_10437	hypothetical protein D505_10437	285	100	AHHG01000004	EHM98924	EAAG1_03748
ANIW01000061	ELR79167	rplL	50S ribosomal protein L7/L12	122	100	AHHG01000004	EHM98923	rplL
ANIW01000061	ELR79168	D505_10452	50S ribosomal protein L10	196	100	AHHG01000004	EHM98922	EAAG1_03728
ANIW01000061	ELR79169	rplA	50S ribosomal protein L1	230	100	AHHG01000004	EHM98921	rplA
ANIW01000061	ELR79170	D505_10462	50S ribosomal protein L19	147	100	AHHG01000004	EHM98920	EAAG1_03718
ANIW01000061	ELR79171	D505_10467	major facilitator superfamily protein	469	100	AHHG01000004	EHM98919	EAAG1_03713
ANIW01000061	ELR79172	D505_10472	HxlR family transcriptional regulator	141	100	AHHG01000004	EHM98918	EAAG1_03708
ANIW01000061	ELR79173	D505_10477	OmpW family protein	201	100	AHHG01000004	EHM98917	EAAG1_03703
ANIW01000061	ELR79174	D505_10482	Transcription antiterminator	180	100	AHHG01000004	EHM98916	EAAG1_03698
ANIW01000061	ELR79175	D505_10487	Protein secE/sec61-gamma protein	67	100	AHHG01000004	EHM98915	EAAG1_03693
ANIW01000061	ELR79176	D505_10492	hypothetical protein D505_10492	395	100	AHHG01000004	EHM98914	EAAG1_03688
ANIW01000061	ELR79177	D505_10497	Ribosome hibernation protein YhbH	96	100	AHHG01000004	EHM98913	EAAG1_03683
ANIW01000061	ELR79178	D505_10502	hypothetical protein D505_10502	296	100	AHHG01000004	EHM98912	EAAG1_03678
ANIW01000061	ELR79179	D505_10507	hypothetical protein D505_10507	65	100	AHHG01000004	EHM98911	EAAG1_03673
ANIW01000061	ELR79180	D505_10512	ATP-dependent helicase	1043	100	AHHG01000004	EHM98910	EAAG1_03668
ANIW01000061	ELR79181	D505_10517	hypothetical protein D505_10517	273	100	AHHG01000004	EHM98909	EAAG1_03663
ANIW01000061	ELR79182	D505_10522	excinuclease ABC subunit C	589	99.8302	AHHG01000004	EHM98908	EAAG1_03658
ANIW01000061	ELR79183	D505_10527	hypothetical protein D505_10527	268	100	AHHG01000004	EHM98907	EAAG1_03653
ANIW01000061	ELR79184	D505_10532	dihydrodipicolinate reductase	249	100	AHHG01000004	EHM98906	EAAG1_03648
ANIW01000061	ELR79185	D505_10537	permease	296	100	AHHG01000004	EHM98905	EAAG1_03643
ANIW01000061	ELR79186	D505_10542	membrane protein TerC	275	100	AHHG01000004	EHM98904	EAAG1_03638
ANIW01000061	ELR79187	D505_10547	Acetyl-CoA carboxylase, carboxyltransferase component (subunits alpha and beta)	542	100	AHHG01000004	EHM98903	EAAG1_03633
ANIW01000061	ELR79188	D505_10552	histidine ammonia-lyase	497	100	AHHG01000004	EHM98902	EAAG1_03628
ANIW01000061	ELR79189	D505_10557	Ferritin-like protein	169	100	AHHG01000004	EHM98901	EAAG1_03623
ANIW01000061	ELR79190	D505_10562	hypothetical protein D505_10562	139	100	AHHG01000004	EHM98900	EAAG1_03618
ANIW01000061	ELR79191	D505_10567	hypothetical protein D505_10567	327	100	AHHG01000004	EHM98899	EAAG1_03613
ANIW01000061	ELR79192	D505_10572	hypothetical protein D505_10572	152	100	AHHG01000004	EHM98898	EAAG1_03608
ANIW01000061	ELR79193	D505_10577	4-alpha-glucanotransferase	885	100	AHHG01000004	EHM98897	EAAG1_03603
ANIW01000061	ELR79194	cysS	cysteinyl-tRNA ligase	487	100	AHHG01000004	EHM98896	cysS
ANIW01000061	ELR79195	D505_10587	GTP cyclohydrolase I	221	100	AHHG01000004	EHM98895	EAAG1_03593
ANIW01000061	ELR79196	acpP	acyl carrier protein	79	100	AHHG01000004	EHM98894	acpP
ANIW01000061	ELR79198	D505_10602	Ribonuclease III	256	100	AHHG01000004	EHM98893	EAAG1_03573
ANIW01000061	ELR79199	D505_10607	hypothetical protein D505_10607	156	100	AHHG01000004	EHM98892	EAAG1_03568
ANIW01000061	ELR79200	D505_10612	pyruvate kinase	481	100	AHHG01000004	EHM98891	EAAG1_03563
ANIW01000061	ELR79201	D505_10617	amino acid carrier protein	485	100	AHHG01000004	EHM98890	EAAG1_03558
ANIW01000061	ELR79202	D505_10622	Succinate-semialdehyde dehydrogenase (NAD)	433	100	AHHG01000004	EHM98889	EAAG1_03553
ANIW01000061	ELR79203	D505_10627	formiminoglutamase	305	100	AHHG01000004	EHM98888	EAAG1_03548
ANIW01000061	ELR79204	D505_10632	imidazolonepropionase	407	100	AHHG01000004	EHM98887	EAAG1_03543
ANIW01000061	ELR79205	D505_10637	Holliday junction DNA helicase RuvB	340	100	AHHG01000004	EHM98886	EAAG1_03538
ANIW01000061	ELR79206	D505_10642	FMN-binding negative transcriptional regulator	207	100	AHHG01000004	EHM98885	EAAG1_03533
ANIW01000061	ELR79207	D505_10647	beta-lactamase	288	100	AHHG01000004	EHM98884	EAAG1_03528
ANIW01000061	ELR79208	D505_10652	Dephospho-CoA kinase	200	100	AHHG01000004	EHM98883	EAAG1_03523
ANIW01000061	ELR79209	D505_10657	hypothetical protein D505_10657	224	100	AHHG01000004	EHM98882	EAAG1_03518
ANIW01000061	ELR79210	D505_10662	hypothetical protein D505_10662	160	100	AHHG01000004	EHM98881	EAAG1_03513
ANIW01000061	ELR79211	D505_10667	RNA methyltransferase, TrmA family protein	470	100	AHHG01000004	EHM98880	EAAG1_03508
ANIW01000061	ELR79212	D505_10672	hypothetical protein D505_10672	503	100	AHHG01000004	EHM98879	EAAG1_03503
ANIW01000061	ELR79213	D505_10677	hypothetical protein D505_10677	85	100	AHHG01000004	EHM98878	EAAG1_03498
ANIW01000061	ELR79214	D505_10682	succinate dehydrogenase/fumarate reductase iron-sulfur subunit	257	100	AHHG01000004	EHM98877	EAAG1_03493
ANIW01000061	ELR79215	D505_10687	hypothetical protein D505_10687	191	100	AHHG01000004	EHM98876	EAAG1_03488
ANIW01000061	ELR79216	sdhA	succinate dehydrogenase flavoprotein subunit	669	100	AHHG01000004	EHM98875	sdhA
ANIW01000061	ELR79217	D505_10697	putative succinate dehydrogenase/fumarate reductase, cytochrome b subunit	220	100	AHHG01000004	EHM98874	EAAG1_03478
ANIW01000061	ELR79218	D505_10702	Competence protein	591	100	AHHG01000004	EHM98873	EAAG1_03473
ANIW01000061	ELR79219	D505_10707	hypothetical protein D505_10707	366	100	AHHG01000004	EHM98872	EAAG1_03468
ANIW01000061	ELR79220	D505_10712	hypothetical protein D505_10712	170	100	AHHG01000004	EHM98871	EAAG1_03463
ANIW01000061	ELR79221	D505_10717	hypothetical protein D505_10717	197	100	AHHG01000004	EHM98870	EAAG1_03458
ANIW01000061	ELR79222	D505_10722	hypothetical protein D505_10722	198	100	AHHG01000004	EHM98869	EAAG1_03453
ANIW01000061	ELR79223	D505_10727	transcriptional regulator	68	100	AHHG01000004	EHM98868	EAAG1_03448
ANIW01000061	ELR79224	D505_10732	protease/peptidase	508	100	AHHG01000004	EHM98867	EAAG1_03443
ANIW01000061	ELR79225	aspS	aspartyl-tRNA ligase	584	100	AHHG01000004	EHM98866	aspS
ANIW01000061	ELR79226	D505_10742	dihydroorotate dehydrogenase 1A	311	100	AHHG01000004	EHM98865	EAAG1_03433
ANIW01000061	ELR79227	D505_10747	Preprotein translocase subunit YajC	135	100	AHHG01000004	EHM98864	EAAG1_03428
ANIW01000061	ELR79228	D505_10752	hypothetical protein D505_10752	165	100	AHHG01000004	EHM98863	EAAG1_03423
ANIW01000061	ELR79229	D505_10757	transcription termination protein NusB	301	100	AHHG01000004	EHM98862	EAAG1_03418
ANIW01000061	ELR79230	D505_10762	ABC-type multidrug transport system, ATPase and permease component	503	99.8012	AHHG01000004	EHM98861	EAAG1_03413
ANIW01000061	ELR79231	D505_10767	hypothetical protein D505_10767	113	100	AHHG01000004	EHM98860	EAAG1_03408
ANIW01000061	ELR79232	D505_10772	RagB/SusD domain protein	448	100	AHHG01000004	EHM98859	EAAG1_03403
ANIW01000061	ELR79233	D505_10777	TonB-dependent receptor plug	1015	100	AHHG01000004	EHM98858	EAAG1_03398
ANIW01000061	ELR79234	D505_10782	signal transduction histidine kinase	451	100	AHHG01000004	EHM98857	EAAG1_03393
ANIW01000061	ELR79235	D505_10787	Transcriptional regulatory protein cusR	224	100	AHHG01000004	EHM98856	EAAG1_03388
ANIW01000061	ELR79236	D505_10792	hypothetical protein D505_10792	241	100	AHHG01000004	EHM98855	EAAG1_03383
ANIW01000061	ELR79237	D505_10797	hypothetical protein D505_10797	549	100	AHHG01000004	EHM98854	EAAG1_03378
ANIW01000061	ELR79238	D505_10802	putative phosphate ABC transporter, phosphate- binding component	286	100	AHHG01000004	EHM98853	EAAG1_03373
ANIW01000061	ELR79239	D505_10807	hypothetical protein D505_10807	278	100	AHHG01000004	EHM98852	EAAG1_03368
ANIW01000061	ELR79240	D505_10812	Biopolymer transport protein ExbD/TolR	180	100	AHHG01000004	EHM98851	EAAG1_03363
ANIW01000061	ELR79241	D505_10817	hypothetical protein D505_10817	184	100	AHHG01000004	EHM98850	EAAG1_03358
ANIW01000061	ELR79242	D505_10822	MotA/TolQ/ExbB proton channel	290	100	AHHG01000004	EHM98849	EAAG1_03353
ANIW01000061	ELR79243	leuS	leucyl-tRNA ligase	939	100	AHHG01000004	EHM98848	leuS
ANIW01000061	ELR79244	D505_10832	hypothetical protein D505_10832	152	100	AHHG01000004	EHM98847	EAAG1_03343
ANIW01000061	ELR79245	D505_10837	hypothetical protein D505_10837	401	100	AHHG01000004	EHM98846	EAAG1_03338
ANIW01000061	ELR79246	D505_10842	hypothetical protein D505_10842	116	100	AHHG01000004	EHM98845	EAAG1_03333
ANIW01000061	ELR79247	D505_10847	NLP/P60 protein	239	100	AHHG01000004	EHM98844	EAAG1_03328
ANIW01000061	ELR79248	D505_10852	O-methyltransferase	215	100	AHHG01000004	EHM98843	EAAG1_03323
ANIW01000061	ELR79249	D505_10857	putative ATPase of the PP-loop superfamily implicated in cell cycle control	433	100	AHHG01000004	EHM98842	EAAG1_03318
ANIW01000061	ELR79250	D505_10862	putative exported cytochrome C biogenesis-related protein	683	100	AHHG01000004	EHM98841	EAAG1_03313
ANIW01000061	ELR79251	D505_10867	putative hydrolases or acyltransferases (alpha/beta hydrolase superfamily) protein	251	100	AHHG01000004	EHM98840	EAAG1_03308
ANIW01000061	ELR79252	D505_10872	hypothetical protein D505_10872	255	100	AHHG01000004	EHM98839	EAAG1_03303
ANIW01000061	ELR79253	D505_10877	hypothetical protein D505_10877	1034	99.9033	AHHG01000004	EHM98838	EAAG1_03298
ANIW01000061	ELR79254	D505_10882	hypothetical protein D505_10882	334	100	AHHG01000004	EHM98837	EAAG1_03293
ANIW01000061	ELR79255	D505_10887	Ribosomal protein L34	51	100	AHHG01000004	EHM98836	EAAG1_03288
ANIW01000061	ELR79257	D505_10897	hypothetical protein D505_10897	229	100	AHHG01000004	EHM98835	EAAG1_03273
ANIW01000061	ELR79258	D505_10902	integral membrane sensor signal transduction histidine kinase	485	100	AHHG01000004	EHM98834	EAAG1_03268
ANIW01000061	ELR79259	D505_10907	riboflavin synthase, subunit alpha	193	100	AHHG01000004	EHM98833	EAAG1_03263
ANIW01000061	ELR79260	D505_10912	Pyridoxal phosphate biosynthesis protein	362	100	AHHG01000004	EHM98832	EAAG1_03258
ANIW01000061	ELR79261	D505_10917	hypothetical protein D505_10917	179	100	AHHG01000004	EHM98831	EAAG1_03253
ANIW01000061	ELR79262	rpmF	50S ribosomal protein L32	67	100	AHHG01000004	EHM98830	rpmF
ANIW01000061	ELR79263	D505_10927	Biotin carboxyl carrier protein	158	100	AHHG01000004	EHM98829	EAAG1_03243
ANIW01000061	ELR79264	D505_10932	biotin carboxylase	452	100	AHHG01000004	EHM98828	EAAG1_03238
ANIW01000061	ELR79265	D505_10937	Ornithine aminotransferase	411	100	AHHG01000004	EHM98827	EAAG1_03233
ANIW01000061	ELR79266	D505_10942	glycosyl transferase, group 1	362	100	AHHG01000004	EHM98826	EAAG1_03228
ANIW01000061	ELR79267	D505_10947	family 2 glycosyl transferase	242	100	AHHG01000004	EHM98825	EAAG1_03223
ANIW01000061	ELR79268	D505_10952	family 2 glycosyl transferase	272	100	AHHG01000004	EHM98824	EAAG1_03218
ANIW01000061	ELR79269	D505_10957	WxcM-like domain-containing protein	138	100	AHHG01000004	EHM98823	EAAG1_03213
ANIW01000061	ELR79270	D505_10962	hypothetical protein D505_10962	404	100	AHHG01000004	EHM98822	EAAG1_03208
ANIW01000061	ELR79271	D505_10967	WxcM-like protein	150	100	AHHG01000004	EHM98821	EAAG1_03203
ANIW01000061	ELR79272	D505_10972	4-keto.6-deoxy-N-acetyl-D-hexosaminyl-(Lipid carrier) aminotransferase	367	100	AHHG01000004	EHM98820	EAAG1_03198
ANIW01000061	ELR79273	D505_10977	glycosyl transferase	301	100	AHHG01000004	EHM98819	EAAG1_03193
ANIW01000061	ELR79274	D505_10982	Glutamyl- and glutaminyl-tRNA synthetase	503	100	AHHG01000004	EHM98818	EAAG1_03188
ANIW01000061	ELR79275	D505_10987	Acetyl-CoA carboxylase alpha subunit	318	100	AHHG01000004	EHM98817	EAAG1_03183
ANIW01000061	ELR79276	D505_10992	hypothetical protein D505_10992	348	100	AHHG01000004	EHM98816	EAAG1_03178
ANIW01000061	ELR79277	D505_10997	N-acetyl-beta-hexosaminidase	668	100	AHHG01000004	EHM98815	EAAG1_03173
ANIW01000061	ELR79278	D505_11002	inosine-5'-monophosphate dehydrogenase	486	100	AHHG01000004	EHM98814	EAAG1_03168
ANIW01000061	ELR79279	tsf	elongation factor Ts	274	100	AHHG01000004	EHM98813	tsf
ANIW01000061	ELR79280	D505_11012	hypothetical protein D505_11012	146	100	AHHG01000004	EHM98812	EAAG1_03158
ANIW01000061	ELR79281	D505_11017	30S ribosomal protein S2	252	100	AHHG01000004	EHM98811	EAAG1_03153
ANIW01000061	ELR79282	rpsI	30S ribosomal protein S9	128	100	AHHG01000004	EHM98810	rpsI
ANIW01000061	ELR79283	D505_11027	Ribosomal protein L13	151	100	AHHG01000004	EHM98809	EAAG1_03143
ANIW01000061	ELR79284	D505_11032	hypothetical protein D505_11032	391	100	AHHG01000004	EHM98808	EAAG1_03138
ANIW01000061	ELR79285	D505_11037	hypothetical protein D505_11037	110	100	AHHG01000004	EHM98807	EAAG1_03133
ANIW01000061	ELR79286	D505_11042	MORN repeat-containing protein	507	100	AHHG01000004	EHM98806	EAAG1_03128
ANIW01000061	ELR79078	D505_10002	hypothetical protein D505_10002, partial	60
ANIW01000061	ELR79101	D505_10117	hypothetical protein D505_10117	142
ANIW01000061	ELR79134	D505_10282	alpha-1,2-mannosidase	758
ANIW01000061	ELR79166	D505_10442	tetraacyldisaccharide 4'-kinase	343
ANIW01000061	ELR79197	D505_10597	3-oxoacyl-ACP synthase	415
ANIW01000061	ELR79256	D505_10892	cell division transporter ATP-binding protein ftsE	236
ANIW01000061	ELR79287	D505_11047	methylmalonyl-CoA mutase	1121
			methylmalonyl-CoA mutase	942		AHHG01000004	EHM98805	EAAG1_03123
			B12 binding domain / kinase domain / methylmalonyl-CoA mutase	175		AHHG01000004	EHM98804	EAAG1_03118
ANIW01000061	ELR79288	D505_11052	hypothetical protein D505_11052	255	100	AHHG01000004	EHM98803	EAAG1_03113
ANIW01000061	ELR79289	D505_11057	beta-lactamase	376	100	AHHG01000004	EHM98802	EAAG1_03108
ANIW01000061	ELR79290	D505_11062	phosphoesterase HXTX	175	100	AHHG01000004	EHM98801	EAAG1_03103
ANIW01000061	ELR79291	D505_11067	hypothetical protein D505_11067	253	100	AHHG01000004	EHM98800	EAAG1_03098
ANIW01000061	ELR79292	D505_11072	hypothetical protein D505_11072	108	100	AHHG01000004	EHM98799	EAAG1_03093
ANIW01000061	ELR79293	D505_11077	hypothetical protein D505_11077	240	100	AHHG01000004	EHM98798	EAAG1_03088
ANIW01000061	ELR79294	D505_11082	putative transcriptional regulator	109	100	AHHG01000004	EHM98797	EAAG1_03083
ANIW01000061	ELR79295	D505_11087	hypothetical protein D505_11087	120	100	AHHG01000004	EHM98796	EAAG1_03078
ANIW01000061	ELR79296	D505_11092	peptidase M16 domain-containing protein	911	100	AHHG01000004	EHM98795	EAAG1_03073
ANIW01000061	ELR79297	ruvC	Holliday junction resolvase	184	100	AHHG01000004	EHM98794	ruvC
ANIW01000061	ELR79298	D505_11102	hypothetical protein D505_11102	362	100	AHHG01000004	EHM98793	EAAG1_03063
ANIW01000061	ELR79299	D505_11107	hypothetical protein D505_11107	190	100	AHHG01000004	EHM98792	EAAG1_03058
ANIW01000061	ELR79300	trmB	tRNA (guanine-N(7)-)-methyltransferase	224	100	AHHG01000004	EHM98791	trmB
ANIW01000061	ELR79301	D505_11117	hypothetical protein D505_11117	271	100	AHHG01000004	EHM98790	EAAG1_03048
ANIW01000061	ELR79302	D505_11122	5-enolpyruvylshikimate-3-phosphate synthase	262	100	AHHG01000004	EHM98789	EAAG1_03043
ANIW01000061	ELR79303	D505_11127	hypothetical protein D505_11127	514	100	AHHG01000004	EHM98788	EAAG1_03038
ANIW01000061	ELR79304	D505_11132	hypothetical protein D505_11132	843	100	AHHG01000004	EHM98787	EAAG1_03033
ANIW01000061	ELR79305	D505_11137	hypothetical protein D505_11137	414	100	AHHG01000004	EHM98786	EAAG1_03028
ANIW01000061	ELR79306	D505_11142	Ribosomal protein L31	84	100	AHHG01000004	EHM98785	EAAG1_03023
ANIW01000061	ELR79307	D505_11147	branched-chain amino acid uptake carrier brab	434	100	AHHG01000004	EHM98784	EAAG1_03018
ANIW01000061	ELR79308	D505_11152	glucose-1-phosphate thymidylyltransferase	387	100	AHHG01000004	EHM98783	EAAG1_03013
ANIW01000061	ELR79309	D505_11157	RNA polymerase ECF-type sigma factor	169	100	AHHG01000004	EHM98782	EAAG1_03008
ANIW01000061	ELR79310	D505_11162	hypothetical protein D505_11162	239	100	AHHG01000004	EHM98781	EAAG1_03003
ANIW01000061	ELR79311	D505_11167	hypothetical protein D505_11167	184	100	AHHG01000004	EHM98780	EAAG1_02998
ANIW01000061	ELR79312	D505_11172	hypothetical protein D505_11172	171	100	AHHG01000004	EHM98779	EAAG1_02993
ANIW01000061	ELR79313	D505_11177	hypothetical protein D505_11177	351	100	AHHG01000004	EHM98778	EAAG1_02988
ANIW01000061	ELR79314	D505_11182	periplasmic binding protein/LacI transcriptional regulator	345	100	AHHG01000004	EHM98777	EAAG1_02983
ANIW01000061	ELR79315	D505_11187	uronate isomerase	468	100	AHHG01000004	EHM98776	EAAG1_02978
ANIW01000061	ELR79316	D505_11192	mannonate dehydratase	391	100	AHHG01000004	EHM98775	EAAG1_02973
ANIW01000061	ELR79317	D505_11197	3-oxoacyl-ACP reductase	273	100	AHHG01000004	EHM98774	EAAG1_02968
ANIW01000061	ELR79318	D505_11202	PfkB domain-containing protein	328	100	AHHG01000004	EHM98773	EAAG1_02963
ANIW01000061	ELR79319	D505_11207	KDPG and KHG aldolase	214	100	AHHG01000004	EHM98772	EAAG1_02958
ANIW01000063	ELR78849	D505_13610	beta-N-acetylhexosaminidase	748	100	AHHG01000005	EHM98771	EAAG1_04972
ANIW01000063	ELR78848	D505_13605	acetyltransferase, GNAT family protein	160	100	AHHG01000005	EHM98770	EAAG1_04967
ANIW01000063	ELR78847	D505_13600	chloride channel protein	465	100	AHHG01000005	EHM98769	EAAG1_04962
ANIW01000063	ELR78846	D505_13595	hypothetical protein D505_13595	71	100	AHHG01000005	EHM98768	EAAG1_04957
ANIW01000063	ELR78845	D505_13590	hypothetical protein D505_13590	65	100	AHHG01000005	EHM98767	EAAG1_04952
ANIW01000063	ELR78844	D505_13585	Ribosomal protein S6	113	100	AHHG01000005	EHM98766	EAAG1_04947
ANIW01000063	ELR78843	D505_13580	Ribosomal protein S18	95	100	AHHG01000005	EHM98765	EAAG1_04942
ANIW01000063	ELR78842	D505_13575	50S ribosomal protein L9	166	100	AHHG01000005	EHM98764	EAAG1_04937
ANIW01000063	ELR78841	D505_13570	hypothetical protein D505_13570	266	100	AHHG01000005	EHM98763	EAAG1_04932
ANIW01000063	ELR78840	D505_13565	hypothetical protein D505_13565	58	100	AHHG01000005	EHM98762	EAAG1_04927
ANIW01000063	ELR78839	D505_13560	Ferredoxin-dependent glutamate synthase	506	100	AHHG01000005	EHM98761	EAAG1_04922
ANIW01000063	ELR78838	D505_13555	thioesterase superfamily protein	130	100	AHHG01000005	EHM98760	EAAG1_04917
ANIW01000063	ELR78837	D505_13550	hypothetical protein D505_13550	186	100	AHHG01000005	EHM98759	EAAG1_04912
ANIW01000063	ELR78836	D505_13545	hypothetical protein D505_13545	78	100	AHHG01000005	EHM98758	EAAG1_04907
ANIW01000063	ELR78835	D505_13540	heavy-metal transporting P-type ATPase	1126	92.4512	AHHG01000005	EHM98757	EAAG1_04902
ANIW01000063	ELR78834	D505_13535	hypothetical protein D505_13535	233	100	AHHG01000005	EHM98756	EAAG1_04897
ANIW01000063	ELR78833	D505_13530	hypothetical protein D505_13530	284	100	AHHG01000005	EHM98755	EAAG1_04892
ANIW01000063	ELR78832	D505_13525	PAP2 family protein	474	100	AHHG01000005	EHM98754	EAAG1_04887
ANIW01000063	ELR78831	D505_13520	glycerophosphoryl diester phosphodiesterase	247	100	AHHG01000005	EHM98753	EAAG1_04882
ANIW01000063	ELR78830	D505_13515	sensor histidine kinase	388	100	AHHG01000005	EHM98752	EAAG1_04877
ANIW01000063	ELR78829	D505_13510	D-alanyl-D-alanine carboxypeptidase	458	100	AHHG01000005	EHM98751	EAAG1_04872
ANIW01000063	ELR78828	D505_13505	GTP pyrophosphokinase	736	100	AHHG01000005	EHM98750	EAAG1_04867
ANIW01000063	ELR78827	D505_13500	Na+/H+ antiporter NhaA	384	100	AHHG01000005	EHM98749	EAAG1_04862
ANIW01000063	ELR78826	D505_13495	hypothetical protein D505_13495	221	100	AHHG01000005	EHM98748	EAAG1_04857
ANIW01000063	ELR78825	D505_13490	prolyl oligopeptidase	666	100	AHHG01000005	EHM98747	EAAG1_04852
ANIW01000063	ELR78824	D505_13485	hypothetical protein D505_13485	259	100	AHHG01000005	EHM98746	EAAG1_04847
ANIW01000063	ELR78823	D505_13480	hypothetical protein D505_13480	365	100	AHHG01000005	EHM98745	EAAG1_04842
ANIW01000063	ELR78822	D505_13475	putative NAD-binding component of Kef-type K+ transport system	280	100	AHHG01000005	EHM98744	EAAG1_04837
ANIW01000063	ELR78821	D505_13470	hypothetical protein D505_13470	186	100	AHHG01000005	EHM98743	EAAG1_04832
ANIW01000063	ELR78820	D505_13465	lipase/esterase	307	100	AHHG01000005	EHM98742	EAAG1_04827
ANIW01000063	ELR78819	D505_13460	hypothetical protein D505_13460	219	100	AHHG01000005	EHM98741	EAAG1_04822
ANIW01000063	ELR78818	D505_13455	peptidyl-prolyl isomerase	340	100	AHHG01000005	EHM98740	EAAG1_04817
ANIW01000063	ELR78817	D505_13450	hypothetical protein D505_13450	452	100	AHHG01000005	EHM98739	EAAG1_04812
ANIW01000063	ELR78816	D505_13445	phospholipase C, phosphocholine-specific	779	100	AHHG01000005	EHM98738	EAAG1_04807
ANIW01000063	ELR78815	D505_13440	alkaline phosphatase	609	100	AHHG01000005	EHM98737	EAAG1_04802
ANIW01000063	ELR78814	D505_13435	ragb/susd domain protein	502	100	AHHG01000005	EHM98736	EAAG1_04797
ANIW01000063	ELR78812	D505_13425	putative aga operon transcriptional repressor	252	100	AHHG01000005	EHM98735	EAAG1_04782
ANIW01000063	ELR78811	D505_13420	glycerol-3-phosphate dehydrogenase	533	100	AHHG01000005	EHM98734	EAAG1_04777
ANIW01000063	ELR78810	D505_13415	glycerol kinase	499	100	AHHG01000005	EHM98733	EAAG1_04772
ANIW01000063	ELR78809	D505_13410	MIP family channel protein	243	100	AHHG01000005	EHM98732	EAAG1_04767
ANIW01000063	ELR78808	D505_13405	hypothetical protein D505_13405	270	100	AHHG01000005	EHM98731	EAAG1_04762
ANIW01000063	ELR78807	D505_13400	Peptidase, cysteine peptidase active site protein	388	100	AHHG01000005	EHM98730	EAAG1_04757
ANIW01000063	ELR78806	D505_13395	DSBA oxidoreductase	309	100	AHHG01000005	EHM98729	EAAG1_04752
ANIW01000063	ELR78805	D505_13390	NADH:flavin oxidoreductase	359	100	AHHG01000005	EHM98728	EAAG1_04747
ANIW01000063	ELR78804	D505_13385	HxlR family transcriptional regulator	103	100	AHHG01000005	EHM98727	EAAG1_04742
ANIW01000063	ELR78803	D505_13380	transcriptional regulator	295	100	AHHG01000005	EHM98726	EAAG1_04737
ANIW01000063	ELR78802	D505_13375	hypothetical protein D505_13375	147	100	AHHG01000005	EHM98725	EAAG1_04732
ANIW01000063	ELR78801	D505_13370	hypothetical protein D505_13370	272	100	AHHG01000005	EHM98724	EAAG1_04727
ANIW01000063	ELR78800	D505_13365	hypothetical protein D505_13365	146	100	AHHG01000005	EHM98723	EAAG1_04722
ANIW01000063	ELR78799	hisS	histidyl-tRNA ligase	449	100	AHHG01000005	EHM98722	hisS
ANIW01000063	ELR78798	D505_13355	Single-stranded DNA-binding protein	107	100	AHHG01000005	EHM98721	EAAG1_04712
ANIW01000063	ELR78797	D505_13350	hypothetical protein D505_13350	114	100	AHHG01000005	EHM98720	EAAG1_04707
ANIW01000063	ELR78796	D505_13345	two-component system response regulator	235	100	AHHG01000005	EHM98719	EAAG1_04702
ANIW01000063	ELR78795	D505_13340	integral membrane sensor signal transduction histidine kinase	469	100	AHHG01000005	EHM98718	EAAG1_04697
ANIW01000063	ELR78794	D505_13335	hypothetical protein D505_13335	166	100	AHHG01000005	EHM98717	EAAG1_04692
ANIW01000063	ELR78793	D505_13330	hypothetical protein D505_13330	275	100	AHHG01000005	EHM98716	EAAG1_04687
ANIW01000063	ELR78792	D505_13325	pyruvate dehydrogenase (cytochrome)	575	100	AHHG01000005	EHM98715	EAAG1_04682
ANIW01000063	ELR78791	D505_13320	alkyl hydroperoxide reductase	468	100	AHHG01000005	EHM98714	EAAG1_04677
ANIW01000063	ELR78790	D505_13315	hypothetical protein D505_13315	93	100	AHHG01000005	EHM98713	EAAG1_04672
ANIW01000063	ELR78789	D505_13310	putative RNA binding protein with S1 RNA-binding domain	707	100	AHHG01000005	EHM98712	EAAG1_04667
ANIW01000063	ELR78788	D505_13305	hypothetical protein D505_13305	137	100	AHHG01000005	EHM98711	EAAG1_04662
ANIW01000063	ELR78787	D505_13300	hypothetical protein D505_13300	211	100	AHHG01000005	EHM98710	EAAG1_04657
ANIW01000063	ELR78786	D505_13295	cyclic nucleotide-binding protein	190	100	AHHG01000005	EHM98709	EAAG1_04652
ANIW01000063	ELR78785	D505_13290	glyoxalase family protein	145	100	AHHG01000005	EHM98708	EAAG1_04647
ANIW01000063	ELR78784	D505_13285	hypothetical protein D505_13285	169	100	AHHG01000005	EHM98707	EAAG1_04642
ANIW01000063	ELR78783	D505_13280	hypothetical protein D505_13280	159	100	AHHG01000005	EHM98706	EAAG1_04637
ANIW01000063	ELR78782	D505_13275	putative Crp/Fnr family transcriptional regulator	135	100	AHHG01000005	EHM98705	EAAG1_04632
			TonB-dependent receptor	345		AHHG01000005	EHM98704	EAAG1_04627
			TonB-dependent receptor	433		AHHG01000005	EHM98703	EAAG1_04622
ANIW01000063	ELR78780	D505_13265	neutral trehalase	492	100	AHHG01000005	EHM98702	EAAG1_04617
ANIW01000063	ELR78779	D505_13260	major facilitator superfamily MFS_1	410	100	AHHG01000005	EHM98701	EAAG1_04612
ANIW01000063	ELR78778	D505_13255	AraC family transcriptional regulator	284	100	AHHG01000005	EHM98700	EAAG1_04607
ANIW01000063	ELR78777	D505_13250	RNA binding S1 domain-containing protein	274	100	AHHG01000005	EHM98699	EAAG1_04602
ANIW01000063	ELR78776	D505_13245	hypothetical protein D505_13245	153	100	AHHG01000005	EHM98698	EAAG1_04597
ANIW01000063	ELR78775	D505_13240	PhnB protein	151	100	AHHG01000005	EHM98697	EAAG1_04592
ANIW01000063	ELR78774	D505_13235	Pyruvate/2-oxoglutarate dehydrogenase complex, dihydrolipoamide dehydrogenase (E3) component,-related enzyme	467	100	AHHG01000005	EHM98696	EAAG1_04587
ANIW01000063	ELR78773	D505_13230	hypothetical protein D505_13230	85	100	AHHG01000005	EHM98695	EAAG1_04582
ANIW01000063	ELR78772	D505_13225	hypothetical protein D505_13225	95	100	AHHG01000005	EHM98694	EAAG1_04577
ANIW01000063	ELR78771	D505_13220	peptidase m14 carboxypeptidase a	368	100	AHHG01000005	EHM98693	EAAG1_04572
ANIW01000063	ELR78770	D505_13215	membrane protein TerC	360	100	AHHG01000005	EHM98692	EAAG1_04567
ANIW01000063	ELR78769	D505_13210	bacteriophage CI repressor	182	100	AHHG01000005	EHM98691	EAAG1_04562
ANIW01000063	ELR78768	D505_13205	glycoside hydrolase	684	100	AHHG01000005	EHM98690	EAAG1_04557
ANIW01000063	ELR78767	rplS	50S ribosomal protein L19	118	100	AHHG01000005	EHM98689	rplS
ANIW01000063	ELR78766	D505_13195	NUDIX hydrolase	133	100	AHHG01000005	EHM98688	EAAG1_04547
ANIW01000063	ELR78765	D505_13190	AraC family transcriptional regulator	259	100	AHHG01000005	EHM98687	EAAG1_04542
ANIW01000063	ELR78764	D505_13185	Bcr/CflA family protein drug resistance transporter	381	100	AHHG01000005	EHM98686	EAAG1_04537
ANIW01000063	ELR78763	D505_13180	alpha/beta hydrolase fold protein	324	100	AHHG01000005	EHM98685	EAAG1_04532
ANIW01000063	ELR78762	D505_13175	Major facilitator superfamily (MFS) permease	413	100	AHHG01000005	EHM98684	EAAG1_04527
ANIW01000063	ELR78761	D505_13170	Ammonia permease	446	100	AHHG01000005	EHM98683	EAAG1_04522
ANIW01000063	ELR78760	D505_13165	hypothetical protein D505_13165	324	100	AHHG01000005	EHM98682	EAAG1_04517
ANIW01000063	ELR78759	D505_13160	wall-associated protein	722	100	AHHG01000005	EHM98681	EAAG1_04512
ANIW01000063	ELR78758	rpsA	30S ribosomal protein S1	594	100	AHHG01000005	EHM98680	rpsA
ANIW01000063	ELR78757	D505_13150	ATP-independent RNA helicase	435	100	AHHG01000005	EHM98679	EAAG1_04502
ANIW01000063	ELR78756	D505_13145	hypothetical protein D505_13145	186	100	AHHG01000005	EHM98678	EAAG1_04497
ANIW01000063	ELR78755	D505_13140	hypothetical protein D505_13140	133	100	AHHG01000005	EHM98677	EAAG1_04492
ANIW01000063	ELR78754	D505_13135	hypothetical protein D505_13135	567	100	AHHG01000005	EHM98676	EAAG1_04487
ANIW01000063	ELR78753	D505_13130	hypothetical protein D505_13130	213	100	AHHG01000005	EHM98675	EAAG1_04482
ANIW01000063	ELR78752	D505_13125	hypothetical protein D505_13125	562	100	AHHG01000005	EHM98674	EAAG1_04477
ANIW01000063	ELR78751	D505_13120	hypothetical protein D505_13120	238	100	AHHG01000005	EHM98673	EAAG1_04472
ANIW01000063	ELR78750	D505_13115	putative transcriptional regulator	112	100	AHHG01000005	EHM98672	EAAG1_04467
ANIW01000063	ELR78749	D505_13110	hypothetical protein D505_13110	79	100	AHHG01000005	EHM98671	EAAG1_04462
ANIW01000063	ELR78748	D505_13105	hypothetical protein D505_13105	421	100	AHHG01000005	EHM98670	EAAG1_04457
ANIW01000063	ELR78747	D505_13100	ABC transporter	476	100	AHHG01000005	EHM98669	EAAG1_04452
ANIW01000063	ELR78746	D505_13095	Acyl-CoA dehydrogenase	379	100	AHHG01000005	EHM98668	EAAG1_04447
ANIW01000063	ELR78745	D505_13090	hypothetical protein D505_13090	178	100	AHHG01000005	EHM98667	EAAG1_04442
ANIW01000063	ELR78744	D505_13085	hypothetical protein D505_13085	202	100	AHHG01000005	EHM98666	EAAG1_04437
ANIW01000063	ELR78743	D505_13080	hypothetical protein D505_13080	395	100	AHHG01000005	EHM98665	EAAG1_04432
ANIW01000063	ELR78742	D505_13075	3-isopropylmalate dehydrogenase	373	100	AHHG01000005	EHM98664	EAAG1_04427
ANIW01000063	ELR78741	D505_13070	3-isopropylmalate dehydratase small subunit	196	100	AHHG01000005	EHM98663	EAAG1_04422
ANIW01000063	ELR78740	D505_13065	3-isopropylmalate dehydratase large subunit	460	100	AHHG01000005	EHM98662	EAAG1_04417
ANIW01000063	ELR78739	D505_13060	2-isopropylmalate synthase	391	100	AHHG01000005	EHM98661	EAAG1_04412
ANIW01000063	ELR78738	D505_13055	hypothetical protein D505_13055	512	100	AHHG01000005	EHM98660	EAAG1_04407
ANIW01000063	ELR78737	thrS	threonyl-tRNA ligase	643	100	AHHG01000005	EHM98659	thrS
ANIW01000063	ELR78736	D505_13045	translation initiation factor 3	174	100	AHHG01000005	EHM98658	EAAG1_04397
ANIW01000063	ELR78735	D505_13040	Ribosomal protein L35	65	100	AHHG01000005	EHM98657	EAAG1_04392
ANIW01000063	ELR78734	D505_13035	50S ribosomal protein L20	114	100	AHHG01000005	EHM98656	EAAG1_04387
ANIW01000063	ELR78733	D505_13030	oxidoreductase domain-containing protein	462	100	AHHG01000005	EHM98655	EAAG1_04382
ANIW01000063	ELR78732	D505_13025	dTDP-glucose pyrophosphorylase	306	100	AHHG01000005	EHM98654	EAAG1_04377
ANIW01000063	ELR78731	D505_13020	homoserine kinase type II (protein kinase fold)	350	100	AHHG01000005	EHM98653	EAAG1_04372
ANIW01000063	ELR78730	D505_13015	hypothetical protein D505_13015	198	100	AHHG01000005	EHM98652	EAAG1_04367
ANIW01000063	ELR78729	D505_13010	signal transduction histidine kinase LytS	352	100	AHHG01000005	EHM98651	EAAG1_04362
ANIW01000063	ELR78728	D505_13005	LytTR family two component transcriptional regulator	246	100	AHHG01000005	EHM98650	EAAG1_04357
ANIW01000063	ELR78727	D505_13000	hypothetical protein D505_13000	302	100	AHHG01000005	EHM98649	EAAG1_04352
ANIW01000063	ELR78726	D505_12995	deoxyguanosinetriphosphate triphosphohydrolase	454	100	AHHG01000005	EHM98648	EAAG1_04347
ANIW01000063	ELR78725	D505_12990	hypothetical protein D505_12990	309	100	AHHG01000005	EHM98647	EAAG1_04342
ANIW01000063	ELR78724	D505_12985	glutamate synthase NADH/NADPH small subunit	477	100	AHHG01000005	EHM98646	EAAG1_04337
ANIW01000063	ELR78722	D505_12975	glycine dehydrogenase	952	100	AHHG01000005	EHM98645	EAAG1_04322
ANIW01000063	ELR78721	D505_12970	hypothetical protein D505_12970	188	100	AHHG01000005	EHM98644	EAAG1_04317
ANIW01000063	ELR78720	D505_12965	hypothetical protein D505_12965	153	100	AHHG01000005	EHM98643	EAAG1_04312
ANIW01000063	ELR78719	D505_12960	RNA-binding protein	93	100	AHHG01000005	EHM98642	EAAG1_04307
ANIW01000063	ELR78718	D505_12955	glycosyl transferase, group 1	363	100	AHHG01000005	EHM98641	EAAG1_04302
ANIW01000063	ELR78717	D505_12950	ATP-dependent DNA helicase RecQ	735	100	AHHG01000005	EHM98640	EAAG1_04297
ANIW01000063	ELR78716	D505_12945	kpsf/gutq family protein	319	100	AHHG01000005	EHM98639	EAAG1_04292
ANIW01000063	ELR78715	D505_12940	hypothetical protein D505_12940	284	100	AHHG01000005	EHM98638	EAAG1_04287
ANIW01000063	ELR78714	D505_12935	aminopeptidase	549	100	AHHG01000005	EHM98637	EAAG1_04282
ANIW01000063	ELR78713	D505_12930	TetR family transcriptional regulator	213	100	AHHG01000005	EHM98636	EAAG1_04277
ANIW01000063	ELR78712	D505_12925	2-dehydro-3-deoxyphosphooctonate aldolase	269	100	AHHG01000005	EHM98635	EAAG1_04272
ANIW01000063	ELR78711	D505_12920	hypothetical protein D505_12920	177	100	AHHG01000005	EHM98634	EAAG1_04267
ANIW01000063	ELR78710	D505_12915	small multidrug resistance protein	108	100	AHHG01000005	EHM98633	EAAG1_04262
ANIW01000063	ELR78709	D505_12910	cyclic nucleotide-binding protein	187	100	AHHG01000005	EHM98632	EAAG1_04257
ANIW01000063	ELR78708	D505_12905	hypothetical protein D505_12905	1161	100	AHHG01000005	EHM98631	EAAG1_04252
ANIW01000063	ELR78707	D505_12900	cysteine synthase	345	100	AHHG01000005	EHM98630	EAAG1_04247
ANIW01000063	ELR78706	D505_12895	hypothetical protein D505_12895	423	100	AHHG01000005	EHM98629	EAAG1_04242
ANIW01000063	ELR78705	D505_12890	hypothetical protein D505_12890	271	100	AHHG01000005	EHM98628	EAAG1_04237
ANIW01000063	ELR78704	D505_12885	hypothetical protein D505_12885	153	100	AHHG01000005	EHM98627	EAAG1_04232
ANIW01000063	ELR78703	D505_12880	hypothetical protein D505_12880	443	100	AHHG01000005	EHM98626	EAAG1_04227
ANIW01000063	ELR78702	D505_12875	hypothetical protein D505_12875	551	100	AHHG01000005	EHM98625	EAAG1_04222
ANIW01000063	ELR78701	D505_12870	Peptidylprolyl isomerase	144	100	AHHG01000005	EHM98624	EAAG1_04217
ANIW01000063	ELR78700	D505_12865	hypothetical protein D505_12865	437	100	AHHG01000005	EHM98623	EAAG1_04212
			hypothetical protein	410		AHHG01000005	EHM98622	EAAG1_04207
ANIW01000046	ELR80915	D505_02210	TonB-dependent receptor plug	973	100	AHHG01000006	EHM98621	EAAG1_05332
ANIW01000046	ELR80914	D505_02205	hypothetical protein D505_02205	636	100	AHHG01000006	EHM98620	EAAG1_05327
ANIW01000046	ELR80913	D505_02200	hypothetical protein D505_02200	188	100	AHHG01000006	EHM98619	EAAG1_05322
ANIW01000046	ELR80912	D505_02195	Zn-dependent oligopeptidase	719	100	AHHG01000006	EHM98618	EAAG1_05317
ANIW01000046	ELR80911	D505_02190	hypothetical protein D505_02190	266	100	AHHG01000006	EHM98617	EAAG1_05312
ANIW01000046	ELR80910	D505_02185	Kef-type K+ transport system NAD-binding protein	611	100	AHHG01000006	EHM98616	EAAG1_05307
ANIW01000046	ELR80909	D505_02180	hypothetical protein D505_02180	174	100	AHHG01000006	EHM98615	EAAG1_05302
ANIW01000046	ELR80908	D505_02175	hypothetical protein D505_02175	267	100	AHHG01000006	EHM98614	EAAG1_05297
ANIW01000046	ELR80907	D505_02170	hypothetical protein D505_02170	143	100	AHHG01000006	EHM98613	EAAG1_05292
ANIW01000046	ELR80906	D505_02165	LemA protein	203	100	AHHG01000006	EHM98612	EAAG1_05287
ANIW01000046	ELR80905	D505_02160	dihydrofolate reductase	160	98.0769	AHHG01000006	EHM98611	EAAG1_05282
ANIW01000046	ELR80904	D505_02155	hypothetical protein D505_02155	188	100	AHHG01000006	EHM98610	EAAG1_05277
ANIW01000046	ELR80903	D505_02150	yadS protein	210	100	AHHG01000006	EHM98609	EAAG1_05272
ANIW01000046	ELR80902	coaD	phosphopantetheine adenylyltransferase	152	100	AHHG01000006	EHM98608	coaD
ANIW01000046	ELR80901	ddl	D-alanyl-alanine synthetase A	327	100	AHHG01000006	EHM98607	ddl
ANIW01000046	ELR80900	D505_02135	hypothetical protein D505_02135	348	100	AHHG01000006	EHM98606	EAAG1_05257
ANIW01000046	ELR80899	D505_02130	Pseudouridylate synthase, 23S RNA-specific	353	100	AHHG01000006	EHM98605	EAAG1_05252
ANIW01000046	ELR80898	D505_02125	radical SAM protein	347	100	AHHG01000006	EHM98604	EAAG1_05247
ANIW01000046	ELR80897	D505_02120	alpha-L-fucosidase	625	100	AHHG01000006	EHM98603	EAAG1_05242
ANIW01000046	ELR80896	D505_02115	glutamate racemase	277	100	AHHG01000006	EHM98602	EAAG1_05237
ANIW01000046	ELR80895	D505_02110	NAD(P)H dehydrogenase (quinone)	206	100	AHHG01000006	EHM98601	EAAG1_05232
ANIW01000046	ELR80894	D505_02105	hypothetical protein D505_02105	294	100	AHHG01000006	EHM98600	EAAG1_05227
ANIW01000046	ELR80893	D505_02100	antibiotic biosynthesis monooxygenase	95	100	AHHG01000006	EHM98599	EAAG1_05222
ANIW01000046	ELR80892	D505_02095	patatin	787	100	AHHG01000006	EHM98598	EAAG1_05217
ANIW01000046	ELR80891	D505_02090	hypothetical protein D505_02090	186	100	AHHG01000006	EHM98597	EAAG1_05212
ANIW01000046	ELR80890	D505_02085	hypothetical protein D505_02085	239	100	AHHG01000006	EHM98596	EAAG1_05207
ANIW01000046	ELR80889	D505_02080	HxlR family transcriptional regulator	124	100	AHHG01000006	EHM98595	EAAG1_05202
ANIW01000046	ELR80888	D505_02075	general stress protein 14 (GSP14)	181	100	AHHG01000006	EHM98594	EAAG1_05197
ANIW01000046	ELR80887	D505_02070	hypothetical protein D505_02070	164	100	AHHG01000006	EHM98593	EAAG1_05192
ANIW01000046	ELR80886	D505_02065	hypothetical protein D505_02065	164	100	AHHG01000006	EHM98592	EAAG1_05187
ANIW01000046	ELR80885	truA	tRNA pseudouridine synthase A	257	100	AHHG01000006	EHM98591	truA
ANIW01000046	ELR80884	D505_02055	hypothetical protein D505_02055	115	100	AHHG01000006	EHM98590	EAAG1_05177
ANIW01000046	ELR80883	D505_02050	ABC-type multidrug transport system, ATPase and permease component	590	100	AHHG01000006	EHM98589	EAAG1_05172
ANIW01000046	ELR80882	D505_02045	hypothetical protein D505_02045	149	100	AHHG01000006	EHM98588	EAAG1_05167
ANIW01000046	ELR80881	D505_02040	30S ribosomal protein S16	190	100	AHHG01000006	EHM98587	EAAG1_05162
ANIW01000046	ELR80880	D505_02035	16S rRNA-processing protein RimM	180	100	AHHG01000006	EHM98586	EAAG1_05157
ANIW01000046	ELR80879	D505_02030	hypothetical protein D505_02030	311	100	AHHG01000006	EHM98585	EAAG1_05152
ANIW01000046	ELR80878	D505_02025	hypothetical protein D505_02025	232	100	AHHG01000006	EHM98584	EAAG1_05147
ANIW01000046	ELR80877	D505_02020	CDP-alcohol phosphatidyltransferase	200	100	AHHG01000006	EHM98583	EAAG1_05142
ANIW01000046	ELR80876	asnC	asparaginyl-tRNA ligase	482	100	AHHG01000006	EHM98582	asnC
ANIW01000046	ELR80875	D505_02010	RNA polymerase sigma-54 factor rpoN	487	100	AHHG01000006	EHM98581	EAAG1_05132
ANIW01000046	ELR80874	D505_02005	hypothetical protein D505_02005	224	100	AHHG01000006	EHM98580	EAAG1_05127
ANIW01000046	ELR80873	D505_02000	RNA polymerase ECF-type sigma factor	164	100	AHHG01000006	EHM98579	EAAG1_05122
ANIW01000046	ELR80872	D505_01995	hypothetical protein D505_01995	63	100	AHHG01000006	EHM98578	EAAG1_05117
ANIW01000046	ELR80871	D505_01990	hypothetical protein D505_01990	289	100	AHHG01000006	EHM98577	EAAG1_05112
ANIW01000046	ELR80870	D505_01985	hypothetical protein D505_01985	401	100	AHHG01000006	EHM98576	EAAG1_05107
ANIW01000046	ELR80869	D505_01980	hypothetical protein D505_01980	125	100	AHHG01000006	EHM98575	EAAG1_05102
ANIW01000046	ELR80868	D505_01975	valyl-tRNA synthetase	871
			Valyl-tRNA synthetase	90		AHHG01000006	EHM98574	EAAG1_05097
			Valyl-tRNA synthetase	777		AHHG01000006	EHM98573	EAAG1_05092
ANIW01000046	ELR80867	D505_01970	hypothetical protein D505_01970	213	100	AHHG01000006	EHM98572	EAAG1_05087
ANIW01000046	ELR80866	D505_01965	hypothetical protein D505_01965	296	100	AHHG01000006	EHM98571	EAAG1_05082
ANIW01000046	ELR80865	D505_01960	hypothetical protein D505_01960	287	100	AHHG01000006	EHM98570	EAAG1_05077
ANIW01000046	ELR80864	D505_01955	HD domain protein	215	100	AHHG01000006	EHM98569	EAAG1_05072
ANIW01000046	ELR80863	D505_01950	hypothetical protein D505_01950	176	100	AHHG01000006	EHM98568	EAAG1_05067
ANIW01000046	ELR80862	D505_01945	TonB-dependent receptor, plug	944	100	AHHG01000006	EHM98567	EAAG1_05062
ANIW01000046	ELR80861	D505_01940	RagB/SusD domain-containing protein	489	100	AHHG01000006	EHM98566	EAAG1_05057
ANIW01000046	ELR80860	D505_01935	hypothetical protein D505_01935	463	100	AHHG01000006	EHM98565	EAAG1_05052
ANIW01000046	ELR80859	D505_01930	Periplasmic beta-glucosidase	773	100	AHHG01000006	EHM98564	EAAG1_05047
ANIW01000046	ELR80858	D505_01925	phospholipase/carboxylesterase	265	100	AHHG01000006	EHM98563	EAAG1_05042
ANIW01000043	ELR81009	D505_01275	Membrane fusion efflux protein	398	100	AHHG01000006	EHM98562	EAAG1_05037
ANIW01000043	ELR81010	D505_01280	S23 ribosomal protein	117	100	AHHG01000006	EHM98561	EAAG1_05032
ANIW01000043	ELR81011	D505_01285	ABC transporter permease	396	100	AHHG01000006	EHM98560	EAAG1_05027
ANIW01000043	ELR81012	D505_01290	ABC transporter	409	100	AHHG01000006	EHM98559	EAAG1_05022
ANIW01000043	ELR81013	D505_01295	ABC transporter ATP-binding protein	276	100	AHHG01000006	EHM98558	EAAG1_05017
ANIW01000043	ELR81014	D505_01300	ribonucleotide reductase	324	100	AHHG01000006	EHM98557	EAAG1_05012
ANIW01000043	ELR81015	D505_01305	hypothetical protein D505_01305	95	100	AHHG01000006	EHM98556	EAAG1_05007
ANIW01000043	ELR81016	D505_01310	ribonucleotide-diphosphate reductase subunit alpha	550	100	AHHG01000006	EHM98555	EAAG1_05002
ANIW01000043	ELR81017	D505_01315	hypothetical protein D505_01315	1062	100	AHHG01000006	EHM98554	EAAG1_04997
ANIW01000043	ELR81018	D505_01320	hypothetical protein D505_01320	64	100	AHHG01000006	EHM98553	EAAG1_04992
ANIW01000043	ELR81019	D505_01325	hypothetical protein D505_01325	612	100	AHHG01000006	EHM98552	EAAG1_04987
ANIW01000043	ELR81020	D505_01330	hypothetical protein D505_01330	301	100	AHHG01000006	EHM98551	EAAG1_04982
			glycosyltransferase, partial	221		AHHG01000006	EHM98550	EAAG1_04977
ANIW01000056	ELR80003	D505_05928	hypothetical protein D505_05928	214	100	AHHG01000007	EHM98549	EAAG1_05912
ANIW01000056	ELR80004	D505_05933	lipoprotein signal peptidase	210	100	AHHG01000007	EHM98548	EAAG1_05907
ANIW01000056	ELR80005	D505_05938	DnaK suppressor protein	126	100	AHHG01000007	EHM98547	EAAG1_05902
ANIW01000056	ELR80006	ileS	isoleucyl-tRNA ligase	1128	100	AHHG01000007	EHM98546	ileS
ANIW01000056	ELR80007	D505_05948	DNA topoisomerase I	846	100	AHHG01000007	EHM98545	EAAG1_05892
ANIW01000056	ELR80008	D505_05953	hypothetical protein D505_05953	359	100	AHHG01000007	EHM98544	EAAG1_05887
ANIW01000056	ELR80009	D505_05958	UDP pyrophosphate synthetase	251	100	AHHG01000007	EHM98543	EAAG1_05882
ANIW01000056	ELR80010	D505_05963	Outer membrane protein assembly factor YaeT precursor	842	100	AHHG01000007	EHM98542	EAAG1_05877
ANIW01000056	ELR80011	D505_05968	OmpH2	162	100	AHHG01000007	EHM98541	EAAG1_05872
ANIW01000056	ELR80012	D505_05973	methylthioribose kinase	163	100	AHHG01000007	EHM98540	EAAG1_05867
ANIW01000056	ELR80013	D505_05978	dTDP-4-dehydrorhamnose reductase	285	100	AHHG01000007	EHM98539	EAAG1_05862
ANIW01000056	ELR80014	D505_05983	hypothetical protein D505_05983	225	100	AHHG01000007	EHM98538	EAAG1_05857
ANIW01000056	ELR80015	D505_05988	tryptophanyl-tRNA ligase	321	100	AHHG01000007	EHM98537	EAAG1_05852
ANIW01000056	ELR80016	D505_05993	transcriptional regulator	312	100	AHHG01000007	EHM98536	EAAG1_05847
ANIW01000056	ELR80017	D505_05998	mannitol dehydrogenase	484	100	AHHG01000007	EHM98535	EAAG1_05842
ANIW01000056	ELR80018	D505_06003	major facilitator superfamily MFS_1	439	100	AHHG01000007	EHM98534	EAAG1_05837
ANIW01000056	ELR80019	D505_06008	hypothetical protein D505_06008	243	100	AHHG01000007	EHM98533	EAAG1_05832
ANIW01000056	ELR80020	D505_06013	ribokinase-like domain-containing protein	307	100	AHHG01000007	EHM98532	EAAG1_05827
ANIW01000056	ELR80021	D505_06018	2-haloalkanoic acid dehalogenase	231	100	AHHG01000007	EHM98531	EAAG1_05822
ANIW01000056	ELR80022	D505_06023	RNA polymerase sigma-70 factor, ECF subfamily protein	196	100	AHHG01000007	EHM98530	EAAG1_05817
ANIW01000056	ELR80023	D505_06028	hypothetical protein D505_06028	160	100	AHHG01000007	EHM98529	EAAG1_05812
ANIW01000056	ELR80024	D505_06033	Transcription termination factor	584	100	AHHG01000007	EHM98528	EAAG1_05807
ANIW01000056	ELR80025	D505_06038	hypothetical protein D505_06038	129	100	AHHG01000007	EHM98527	EAAG1_05802
ANIW01000056	ELR80026	D505_06043	multidrug ABC transporter ATPase/permease	603	100	AHHG01000007	EHM98526	EAAG1_05797
ANIW01000056	ELR80027	D505_06048	OsmC family protein	126	100	AHHG01000007	EHM98525	EAAG1_05792
ANIW01000056	ELR80028	D505_06053	Phosphatidylserine decarboxylase	220	100	AHHG01000007	EHM98524	EAAG1_05787
ANIW01000056	ELR80029	D505_06058	phosphatidate cytidylyltransferase	290	100	AHHG01000007	EHM98523	EAAG1_05782
ANIW01000056	ELR80030	D505_06063	hypothetical protein D505_06063	192	100	AHHG01000007	EHM98522	EAAG1_05777
ANIW01000056	ELR80031	D505_06068	ATP-dependent Zn protease	657	100	AHHG01000007	EHM98521	EAAG1_05772
ANIW01000056	ELR80032	D505_06073	Iojap family protein	120	100	AHHG01000007	EHM98520	EAAG1_05767
ANIW01000056	ELR80033	D505_06078	Biotin-protein ligase	239	100	AHHG01000007	EHM98519	EAAG1_05762
ANIW01000056	ELR80034	D505_06083	hypothetical protein D505_06083	364	100	AHHG01000007	EHM98518	EAAG1_05757
ANIW01000056	ELR80035	D505_06088	tRNA-guanine transglycosylase	378	100	AHHG01000007	EHM98517	EAAG1_05752
ANIW01000056	ELR80036	D505_06093	hypothetical protein D505_06093	125	100	AHHG01000007	EHM98516	EAAG1_05747
ANIW01000056	ELR80037	D505_06098	hypothetical protein D505_06098	238	100	AHHG01000007	EHM98515	EAAG1_05742
ANIW01000056	ELR80038	D505_06103	hypothetical protein D505_06103	223	100	AHHG01000007	EHM98514	EAAG1_05737
ANIW01000056	ELR80039	D505_06108	uroporphyrinogen-III synthase	247	100	AHHG01000007	EHM98513	EAAG1_05732
ANIW01000056	ELR80040	D505_06113	peptidase, family S9	687	100	AHHG01000007	EHM98512	EAAG1_05727
ANIW01000056	ELR80041	D505_06118	hypothetical protein D505_06118	114	100	AHHG01000007	EHM98511	EAAG1_05722
ANIW01000056	ELR80042	D505_06123	two-component regulatory system, sensor kinase	493	100	AHHG01000007	EHM98510	EAAG1_05717
ANIW01000056	ELR80043	D505_06128	two-component system, transcriptional regulatory protein	228	100	AHHG01000007	EHM98509	EAAG1_05712
ANIW01000056	ELR80044	D505_06133	hypothetical protein D505_06133	185	100	AHHG01000007	EHM98508	EAAG1_05707
ANIW01000056	ELR80045	D505_06138	molybdopterin oxidoreductase subunit	456	100	AHHG01000007	EHM98507	EAAG1_05702
ANIW01000056	ELR80046	D505_06143	Fe-S-cluster-containing hydrogenase components 2	1017	100	AHHG01000007	EHM98506	EAAG1_05697
ANIW01000056	ELR80047	D505_06148	hypothetical protein D505_06148	465	100	AHHG01000007	EHM98505	EAAG1_05692
ANIW01000056	ELR80048	D505_06153	hypothetical protein D505_06153	173	100	AHHG01000007	EHM98504	EAAG1_05687
ANIW01000056	ELR80049	D505_06158	hypothetical protein D505_06158	234	100	AHHG01000007	EHM98503	EAAG1_05682
ANIW01000056	ELR80050	D505_06163	hypothetical protein D505_06163	440	100	AHHG01000007	EHM98502	EAAG1_05677
ANIW01000056	ELR80051	D505_06168	hypothetical protein D505_06168	375	100	AHHG01000007	EHM98501	EAAG1_05672
ANIW01000056	ELR80052	D505_06173	Adenine/guanine phosphoribosyltransferase-related PRPP-binding protein	178	100	AHHG01000007	EHM98500	EAAG1_05667
ANIW01000056	ELR80053	D505_06178	hypothetical protein D505_06178	229	100	AHHG01000007	EHM98499	EAAG1_05662
ANIW01000056	ELR80054	D505_06183	Riboflavin synthase beta-chain	162	100	AHHG01000007	EHM98498	EAAG1_05657
ANIW01000056	ELR80055	D505_06188	periplasmic protease	516	100	AHHG01000007	EHM98497	EAAG1_05652
ANIW01000056	ELR80056	D505_06193	periplasmic protease	488	100	AHHG01000007	EHM98496	EAAG1_05647
ANIW01000056	ELR80057	D505_06198	hypothetical protein D505_06198	127	100	AHHG01000007	EHM98495	EAAG1_05642
ANIW01000056	ELR80058	D505_06203	sulfatase	693	100	AHHG01000007	EHM98494	EAAG1_05637
ANIW01000056	ELR80059	D505_06208	neutral zinc metallopeptidase	287	100	AHHG01000007	EHM98493	EAAG1_05632
ANIW01000056	ELR80060	D505_06213	hypothetical protein D505_06213	175	100	AHHG01000007	EHM98492	EAAG1_05627
ANIW01000056	ELR80061	D505_06218	hypothetical protein D505_06218	176	100	AHHG01000007	EHM98491	EAAG1_05622
ANIW01000056	ELR80062	D505_06223	DNA mismatch repair protein MutS	862	100	AHHG01000007	EHM98490	EAAG1_05617
ANIW01000056	ELR80063	D505_06228	hypothetical protein D505_06228	125	100	AHHG01000007	EHM98489	EAAG1_05612
ANIW01000056	ELR80064	D505_06233	hypothetical protein D505_06233	124	100	AHHG01000007	EHM98488	EAAG1_05607
ANIW01000056	ELR80065	D505_06238	hypothetical protein D505_06238	215	100	AHHG01000007	EHM98487	EAAG1_05602
ANIW01000056	ELR80066	D505_06243	flavoprotein	404	100	AHHG01000007	EHM98486	EAAG1_05597
ANIW01000056	ELR80067	D505_06248	hypothetical protein D505_06248	164	100	AHHG01000007	EHM98485	EAAG1_05592
ANIW01000056	ELR80068	D505_06253	thiamine-monophosphate kinase	352	100	AHHG01000007	EHM98484	EAAG1_05587
ANIW01000056	ELR80069	D505_06258	metallophosphoesterase	283	100	AHHG01000007	EHM98483	EAAG1_05582
ANIW01000056	ELR80070	D505_06263	peptidase t	418	100	AHHG01000007	EHM98482	EAAG1_05577
ANIW01000056	ELR80071	D505_06268	Hydroxymethylglutaryl-CoA lyase	282	100	AHHG01000007	EHM98481	EAAG1_05572
ANIW01000056	ELR80072	D505_06273	putative stress-induced protein OsmC	133	100	AHHG01000007	EHM98480	EAAG1_05567
ANIW01000056	ELR80073	D505_06278	putative metal-sulfur cluster biosynthetic enzyme	110	100	AHHG01000007	EHM98479	EAAG1_05562
ANIW01000056	ELR80074	D505_06283	hypothetical protein D505_06283	231	100	AHHG01000007	EHM98478	EAAG1_05557
ANIW01000056	ELR80075	D505_06288	beta-lactamase	377	100	AHHG01000007	EHM98477	EAAG1_05552
ANIW01000056	ELR80076	D505_06293	hypothetical protein D505_06293	219	100	AHHG01000007	EHM98476	EAAG1_05547
ANIW01000056	ELR80077	D505_06298	mannose-1-phosphate guanylyltransferase	359	100	AHHG01000007	EHM98475	EAAG1_05542
ANIW01000056	ELR80078	D505_06303	DNA-binding domain-containing protein	516	100	AHHG01000007	EHM98474	EAAG1_05537
ANIW01000056	ELR80079	D505_06308	hypothetical protein D505_06308	73	100	AHHG01000007	EHM98473	EAAG1_05532
ANIW01000056	ELR80080	D505_06313	hypothetical protein D505_06313	580	100	AHHG01000007	EHM98472	EAAG1_05527
ANIW01000056	ELR80081	D505_06318	putative ATPase with chaperone activity	283	100	AHHG01000007	EHM98471	EAAG1_05522
ANIW01000056	ELR80082	D505_06323	Large serine recombinase	667	100	AHHG01000007	EHM98470	EAAG1_05517
ANIW01000056	ELR80083	D505_06328	resolvase domain-containing protein	197	100	AHHG01000007	EHM98469	EAAG1_05512
			hypothetical protein	115		AHHG01000007	EHM98468	EAAG1_05507
			anti-restriction protein	71		AHHG01000007	EHM98467	EAAG1_05502
ANIW01000056	ELR80085	D505_06338	serine/threonine protein kinase	349	100	AHHG01000007	EHM98466	EAAG1_05497
ANIW01000056	ELR80086	D505_06343	hypothetical protein D505_06343	155	100	AHHG01000007	EHM98465	EAAG1_05492
ANIW01000056	ELR80087	D505_06348	hypothetical protein D505_06348	553	100	AHHG01000007	EHM98464	EAAG1_05487
ANIW01000056	ELR80088	D505_06353	restriction enzyme domain protein	559	100	AHHG01000007	EHM98463	EAAG1_05482
ANIW01000056	ELR80089	D505_06358	DNA-cytosine methyltransferase	436	100	AHHG01000007	EHM98462	EAAG1_05477
ANIW01000056	ELR80090	D505_06363	helix-turN-helix domain-containing protein	72	100	AHHG01000007	EHM98461	EAAG1_05472
ANIW01000056	ELR80091	D505_06368	hypothetical protein D505_06368	191	100	AHHG01000007	EHM98460	EAAG1_05467
ANIW01000056	ELR80092	D505_06373	hypothetical protein D505_06373	185	100	AHHG01000007	EHM98459	EAAG1_05462
ANIW01000056	ELR80093	D505_06378	hypothetical protein D505_06378	581	100	AHHG01000007	EHM98458	EAAG1_05457
ANIW01000056	ELR80094	D505_06383	hypothetical protein D505_06383	198	100	AHHG01000007	EHM98457	EAAG1_05452
ANIW01000056	ELR80095	D505_06388	hypothetical protein D505_06388	93	100	AHHG01000007	EHM98456	EAAG1_05447
ANIW01000056	ELR80096	D505_06393	hypothetical protein D505_06393	175	100	AHHG01000007	EHM98455	EAAG1_05442
ANIW01000056	ELR80097	D505_06398	hypothetical protein D505_06398	112	100	AHHG01000007	EHM98454	EAAG1_05437
ANIW01000056	ELR80098	D505_06403	hypothetical protein D505_06403	320	100	AHHG01000007	EHM98453	EAAG1_05432
ANIW01000056	ELR80099	D505_06408	MG(2+) chelatase family protein / ComM-related protein	227	99.5595	AHHG01000007	EHM98452	EAAG1_05427
ANIW01000056	ELR80100	D505_06413	hypothetical protein D505_06413	373	100	AHHG01000007	EHM98451	EAAG1_05422
ANIW01000056	ELR80101	D505_06418	hypothetical protein D505_06418	255	100	AHHG01000007	EHM98450	EAAG1_05417
ANIW01000056	ELR80102	D505_06423	hypothetical protein D505_06423	369	100	AHHG01000007	EHM98449	EAAG1_05412
ANIW01000056	ELR80103	D505_06428	glutamate dehydrogenase	454	100	AHHG01000007	EHM98448	EAAG1_05407
ANIW01000056	ELR80104	D505_06433	hypothetical protein D505_06433	91	100	AHHG01000007	EHM98447	EAAG1_05402
ANIW01000056	ELR80105	D505_06438	hypothetical protein D505_06438	163	100	AHHG01000007	EHM98446	EAAG1_05397
ANIW01000056	ELR80106	D505_06443	hypothetical protein D505_06443	126	100	AHHG01000007	EHM98445	EAAG1_05392
ANIW01000056	ELR80107	D505_06448	DNA alkylation repair enzyme	243	100	AHHG01000007	EHM98444	EAAG1_05387
ANIW01000056	ELR80108	D505_06453	sodium/proton antiporter, cpa1 family protein	424	100	AHHG01000007	EHM98443	EAAG1_05382
ANIW01000056	ELR80109	D505_06458	GTP-binding protein HflX	405	100	AHHG01000007	EHM98442	EAAG1_05377
ANIW01000056	ELR80110	D505_06463	hypothetical protein D505_06463	91	100	AHHG01000007	EHM98441	EAAG1_05372
ANIW01000056	ELR80111	D505_06468	heat shock protein	145	100	AHHG01000007	EHM98440	EAAG1_05367
ANIW01000056	ELR80112	D505_06473	hypothetical protein D505_06473	260	100	AHHG01000007	EHM98439	EAAG1_05362
ANIW01000056	ELR80113	D505_06478	hypothetical protein D505_06478	247	100	AHHG01000007	EHM98438	EAAG1_05357
ANIW01000056	ELR80114	D505_06483	diaminopimelate decarboxylase	399	100	AHHG01000007	EHM98437	EAAG1_05352
ANIW01000056	ELR80115	D505_06488	3'-5' exonuclease	407	100	AHHG01000007	EHM98436	EAAG1_05347
ANIW01000056	ELR80116	D505_06493	ATPase	509	100	AHHG01000007	EHM98435	EAAG1_05342
ANIW01000056	ELR80117	D505_06498	hypothetical protein D505_06498	86	100	AHHG01000007	EHM98434	EAAG1_05337
			tonb-dependent receptor plug, partial	495		AHHG01000008	EHM98433	EAAG1_07047
ANIW01000062	ELR79009	D505_12016	hypothetical protein D505_12016	68	100	AHHG01000008	EHM98432	EAAG1_07042
ANIW01000062	ELR79010	D505_12021	peptidase S24/S26A/S26B, conserved region	132	100	AHHG01000008	EHM98431	EAAG1_07037
ANIW01000062	ELR79011	D505_12026	hypothetical protein D505_12026	116	100	AHHG01000008	EHM98430	EAAG1_07032
ANIW01000062	ELR79012	D505_12031	RagB/SusD domain-containing protein	467	100	AHHG01000008	EHM98429	EAAG1_07027
ANIW01000062	ELR79013	D505_12046	hypothetical protein D505_12046	213	100	AHHG01000008	EHM98428	EAAG1_07012
ANIW01000062	ELR79014	D505_12051	RagB/SusD domain-containing protein	469	100	AHHG01000008	EHM98427	EAAG1_07007
ANIW01000062	ELR79015	D505_12056	TonB-dependent receptor plug	944	100	AHHG01000008	EHM98426	EAAG1_07002
ANIW01000062	ELR79016	D505_12061	RagB/SusD domain-containing protein	460	100	AHHG01000008	EHM98425	EAAG1_06997
ANIW01000062	ELR79017	D505_12066	TonB-dependent receptor plug	965	100	AHHG01000008	EHM98424	EAAG1_06992
ANIW01000062	ELR79018	infB	translation initiation factor IF-2	960	100	AHHG01000008	EHM98423	infB
ANIW01000062	ELR79019	nusA	transcription elongation factor NusA	415	100	AHHG01000008	EHM98422	nusA
ANIW01000062	ELR79020	D505_12081	hypothetical protein D505_12081	155	100	AHHG01000008	EHM98421	EAAG1_06977
ANIW01000062	ELR79021	D505_12086	Glycoside hydrolase 97	702	100	AHHG01000008	EHM98420	EAAG1_06972
ANIW01000062	ELR79022	D505_12091	putative UDP-glucose 6-dehydrogenase	439	100	AHHG01000008	EHM98419	EAAG1_06967
ANIW01000062	ELR79023	D505_12096	Carbonic anhydrase	167	100	AHHG01000008	EHM98418	EAAG1_06962
ANIW01000062	ELR79024	D505_12101	hypothetical protein D505_12101	78	100	AHHG01000008	EHM98417	EAAG1_06957
ANIW01000062	ELR79025	D505_12106	sulfate transporter	530	100	AHHG01000008	EHM98416	EAAG1_06952
ANIW01000062	ELR79026	D505_12111	peptidyl-tRNA hydrolase	187	100	AHHG01000008	EHM98415	EAAG1_06947
ANIW01000062	ELR79027	D505_12116	hypothetical protein D505_12116	243	100	AHHG01000008	EHM98414	EAAG1_06942
ANIW01000062	ELR79028	D505_12121	hypothetical protein D505_12121	267	100	AHHG01000008	EHM98413	EAAG1_06937
ANIW01000062	ELR79029	D505_12126	ATPase	384	100	AHHG01000008	EHM98412	EAAG1_06932
ANIW01000062	ELR79030	D505_12131	transcription-repair coupling factor	1118	100	AHHG01000008	EHM98411	EAAG1_06927
ANIW01000062	ELR79031	D505_12136	hypothetical protein D505_12136	115	100	AHHG01000008	EHM98410	EAAG1_06922
ANIW01000062	ELR79032	D505_12141	auxin-regulated protein	504	100	AHHG01000008	EHM98409	EAAG1_06917
ANIW01000062	ELR79033	D505_12146	transporter	411	100	AHHG01000008	EHM98408	EAAG1_06912
ANIW01000062	ELR79034	D505_12151	Replicative DNA helicase	525	100	AHHG01000008	EHM98407	EAAG1_06907
ANIW01000062	ELR79035	D505_12156	Ribonuclease HI	155	100	AHHG01000008	EHM98406	EAAG1_06902
ANIW01000062	ELR79036	D505_12161	L-aspartate oxidase	525	100	AHHG01000008	EHM98405	EAAG1_06897
ANIW01000062	ELR79037	D505_12166	Rhodanese domain protein	279	100	AHHG01000008	EHM98404	EAAG1_06892
ANIW01000062	ELR79038	D505_12171	Quinolinate phosphoribosyltransferase (decarboxylating)	288	100	AHHG01000008	EHM98403	EAAG1_06887
ANIW01000062	ELR79039	D505_12176	hypothetical protein D505_12176	857	100	AHHG01000008	EHM98402	EAAG1_06882
ANIW01000062	ELR79040	D505_12181	TonB-dependent receptor, plug	869	100	AHHG01000008	EHM98401	EAAG1_06877
ANIW01000062	ELR79041	D505_12186	hypothetical protein D505_12186	146	100	AHHG01000008	EHM98400	EAAG1_06872
ANIW01000062	ELR79042	D505_12191	aspartate-semialdehyde dehydrogenase	329	100	AHHG01000008	EHM98399	EAAG1_06867
ANIW01000062	ELR79043	D505_12196	hypothetical protein D505_12196	332	100	AHHG01000008	EHM98398	EAAG1_06862
ANIW01000062	ELR79044	D505_12201	hypothetical protein D505_12201	339	100	AHHG01000008	EHM98397	EAAG1_06857
ANIW01000062	ELR79045	D505_12206	hypothetical protein D505_12206	127	100	AHHG01000008	EHM98396	EAAG1_06852
ANIW01000062	ELR79046	D505_12211	ATP-binding protein	133	100	AHHG01000008	EHM98395	EAAG1_06847
ANIW01000062	ELR79047	D505_12216	Nucleotidyltransferase family protein	237	100	AHHG01000008	EHM98394	EAAG1_06842
ANIW01000062	ELR79048	D505_12221	hypothetical protein D505_12221	243	100	AHHG01000008	EHM98393	EAAG1_06837
ANIW01000062	ELR79049	D505_12226	hypothetical protein D505_12226	155	100	AHHG01000008	EHM98392	EAAG1_06832
ANIW01000062	ELR79051	D505_12236	Carboxypeptidase-like protein	947	100	AHHG01000008	EHM98391	EAAG1_06817
ANIW01000062	ELR79052	D505_12241	hypothetical protein D505_12241	397	100	AHHG01000008	EHM98390	EAAG1_06812
ANIW01000062	ELR79053	D505_12246	hypothetical protein D505_12246	140	100	AHHG01000008	EHM98389	EAAG1_06807
ANIW01000062	ELR79054	D505_12251	putative SusD/RagB family lipoprotein	512	100	AHHG01000008	EHM98388	EAAG1_06802
ANIW01000062	ELR79055	D505_12256	TonB-dependent receptor plug	970	100	AHHG01000008	EHM98387	EAAG1_06797
ANIW01000062	ELR79056	D505_12261	major facilitator transporter	395	100	AHHG01000008	EHM98386	EAAG1_06792
ANIW01000062	ELR79057	D505_12266	hypothetical protein D505_12266	247	100	AHHG01000008	EHM98385	EAAG1_06787
ANIW01000062	ELR79058	D505_12271	Superoxide dismutase	198	100	AHHG01000008	EHM98384	EAAG1_06782
ANIW01000062	ELR79059	D505_12276	S-adenosylmethionine synthetase	426	100	AHHG01000008	EHM98383	EAAG1_06777
ANIW01000062	ELR79060	D505_12281	Hydrogen peroxide-inducible genes activator	317	100	AHHG01000008	EHM98382	EAAG1_06772
ANIW01000062	ELR79061	D505_12286	catalase	497	100	AHHG01000008	EHM98381	EAAG1_06767
ANIW01000062	ELR79062	D505_12291	enoyl-CoA hydratase	252	100	AHHG01000008	EHM98380	EAAG1_06762
ANIW01000062	ELR79063	D505_12296	Deoxycytidylate deaminase	146	100	AHHG01000008	EHM98379	EAAG1_06757
ANIW01000062	ELR79064	D505_12301	Integrase	309	100	AHHG01000008	EHM98378	EAAG1_06752
ANIW01000062	ELR79065	D505_12306	hypothetical protein D505_12306	169	100	AHHG01000008	EHM98377	EAAG1_06747
ANIW01000062	ELR79066	D505_12311	chloramphenicol acetyltransferase	208	100	AHHG01000008	EHM98376	EAAG1_06742
ANIW01000062	ELR79067	D505_12316	hypothetical protein D505_12316	150	100	AHHG01000008	EHM98375	EAAG1_06737
ANIW01000062	ELR79068	D505_12321	hypothetical protein D505_12321	609	100	AHHG01000008	EHM98374	EAAG1_06732
ANIW01000062	ELR79069	D505_12326	penicillin-binding protein 4*	414	100	AHHG01000008	EHM98373	EAAG1_06727
ANIW01000062	ELR79070	D505_12331	D-3-phosphoglycerate dehydrogenase	313	100	AHHG01000008	EHM98372	EAAG1_06722
ANIW01000062	ELR79071	D505_12336	acyl-CoA thioester hydrolase	173	100	AHHG01000008	EHM98371	EAAG1_06717
ANIW01000062	ELR79072	D505_12341	hypothetical protein D505_12341	235	100	AHHG01000008	EHM98370	EAAG1_06712
ANIW01000062	ELR79073	D505_12346	Lantibiotic dehydratase domain-containing protein	286	100	AHHG01000008	EHM98369	EAAG1_06707
ANIW01000062	ELR79074	D505_12351	Lantibiotic dehydratase domain-containing protein	728	100	AHHG01000008	EHM98368	EAAG1_06702
ANIW01000062	ELR79075	D505_12356	prolyl oligopeptidase	726	100	AHHG01000008	EHM98367	EAAG1_06697
ANIW01000062	ELR78879	D505_11366	hypothetical protein D505_11366	381
ANIW01000062	ELR78887	D505_11406	Bifunctional enzyme : aspartate kinase/homoserine dehydrogenase	808
ANIW01000062	ELR78888	D505_11411	bifunctional aspartokinase I/homoserine dehydrogenase I	321
ANIW01000062	ELR78905	D505_11496	ATPase component of ABC transporter with duplicated ATPase domains	540
ANIW01000062	ELR78945	D505_11696	50S ribosomal protein L22	134
ANIW01000062	ELR79008	D505_12011	TonB-dependent receptor, beta-barrel	969
ANIW01000062	ELR79050	D505_12231	hypothetical protein D505_12231	467
ANIW01000062	ELR79076	D505_12361	hypothetical protein D505_12361	574
ANIW01000062	ELR79077	D505_12366	secretion protein HlyD family protein, partial	141
			secretion protein HlyD family protein	360		AHHG01000008	EHM98366	EAAG1_06682
			ABC transporter-like protein	719		AHHG01000008	EHM98365	EAAG1_06677
ANIW01000057	ELR79854	D505_06523	TonB-dependent outer membrane receptor	702	100	AHHG01000008	EHM98364	EAAG1_06672
ANIW01000057	ELR79855	D505_06528	hypothetical protein D505_06528	241	100	AHHG01000008	EHM98363	EAAG1_06667
ANIW01000057	ELR79856	D505_06533	hypothetical protein D505_06533	128	100	AHHG01000008	EHM98362	EAAG1_06662
ANIW01000057	ELR79857	D505_06538	hypothetical protein D505_06538	104	100	AHHG01000008	EHM98361	EAAG1_06657
ANIW01000057	ELR79858	D505_06543	aconitate hydratase	754	100	AHHG01000008	EHM98360	EAAG1_06652
ANIW01000057	ELR79859	D505_06548	heat shock protein Hsp20	155	100	AHHG01000008	EHM98359	EAAG1_06647
ANIW01000057	ELR79860	D505_06553	hypothetical protein D505_06553	97	100	AHHG01000008	EHM98358	EAAG1_06642
ANIW01000057	ELR79861	D505_06558	hypothetical protein D505_06558	112	100	AHHG01000008	EHM98357	EAAG1_06637
ANIW01000057	ELR79862	D505_06563	RNA polymerase, sigma-24 subunit, ecf subfamily protein	191	100	AHHG01000008	EHM98356	EAAG1_06632
ANIW01000057	ELR79863	D505_06568	LytTR family two component transcriptional regulator	228	100	AHHG01000008	EHM98355	EAAG1_06627
ANIW01000057	ELR79864	D505_06573	hypothetical protein D505_06573	341	100	AHHG01000008	EHM98354	EAAG1_06622
ANIW01000057	ELR79865	D505_06578	TonB-dependent receptor	708	100	AHHG01000008	EHM98353	EAAG1_06617
ANIW01000057	ELR79866	D505_06583	TonB-dependent outer membrane receptorprecursor	715	100	AHHG01000008	EHM98352	EAAG1_06612
ANIW01000057	ELR79867	D505_06588	hypothetical protein D505_06588	722	100	AHHG01000008	EHM98351	EAAG1_06607
ANIW01000057	ELR79868	D505_06593	leucine-responsive regulatory protein	161	100	AHHG01000008	EHM98350	EAAG1_06602
ANIW01000057	ELR79869	D505_06598	argininosuccinate lyase	435	100	AHHG01000008	EHM98349	EAAG1_06597
ANIW01000057	ELR79870	D505_06603	peptidase dimerization domain-containing protein	361	100	AHHG01000008	EHM98348	EAAG1_06592
ANIW01000057	ELR79871	D505_06608	acetylglutamate kinase	263	100	AHHG01000008	EHM98347	EAAG1_06587
ANIW01000057	ELR79872	D505_06613	ornithine carbamoyltransferase	316	100	AHHG01000008	EHM98346	EAAG1_06582
ANIW01000057	ELR79873	D505_06618	acetylornithine aminotransferase	376	100	AHHG01000008	EHM98345	EAAG1_06577
ANIW01000057	ELR79874	argC	N-acetyl-gamma-glutamyl-phosphate reductase	323	100	AHHG01000008	EHM98344	argC
ANIW01000057	ELR79875	D505_06628	argininosuccinate synthase	399	100	AHHG01000008	EHM98343	EAAG1_06567
ANIW01000057	ELR79876	D505_06633	hypothetical protein D505_06633	188	100	AHHG01000008	EHM98342	EAAG1_06562
ANIW01000057	ELR79877	D505_06638	hypothetical protein D505_06638	226	100	AHHG01000008	EHM98341	EAAG1_06557
ANIW01000057	ELR79878	D505_06643	3-methyl-2-oxobutanoate hydroxymethyltransferase	271	100	AHHG01000008	EHM98340	EAAG1_06552
ANIW01000057	ELR79879	D505_06648	Crp/Fnr family transcriptional regulator	242	100	AHHG01000008	EHM98339	EAAG1_06547
ANIW01000057	ELR79880	D505_06653	K/Mg/Cd/Cu/Zn/Na/Ca/Na/H-transporter ATPase	795	100	AHHG01000008	EHM98338	EAAG1_06542
ANIW01000057	ELR79881	D505_06658	cbb3-type cytochrome oxidase maturation protein	65	100	AHHG01000008	EHM98337	EAAG1_06537
ANIW01000057	ELR79882	D505_06663	Cbb3-type cytochrome oxidase, subunit 1	757	100	AHHG01000008	EHM98336	EAAG1_06532
ANIW01000057	ELR79883	D505_06668	hypothetical protein D505_06668	65	100	AHHG01000008	EHM98335	EAAG1_06527
ANIW01000057	ELR79884	D505_06673	cytochrome c oxidase, cbb3-type subunit III	297	100	AHHG01000008	EHM98334	EAAG1_06522
ANIW01000057	ELR79885	D505_06678	cytochrome c oxidase accessory protein ccog	484	100	AHHG01000008	EHM98333	EAAG1_06517
ANIW01000057	ELR79886	D505_06683	hypothetical protein D505_06683	156	100	AHHG01000008	EHM98332	EAAG1_06512
ANIW01000057	ELR79887	D505_06688	membrane copper tolerance protein	249	100	AHHG01000008	EHM98331	EAAG1_06507
ANIW01000057	ELR79888	D505_06693	seryl-tRNA ligase	421	100	AHHG01000008	EHM98330	EAAG1_06502
ANIW01000057	ELR79889	D505_06698	hypothetical protein D505_06698	172	100	AHHG01000008	EHM98329	EAAG1_06497
ANIW01000057	ELR79890	D505_06703	hypothetical protein D505_06703	162	100	AHHG01000008	EHM98328	EAAG1_06492
ANIW01000057	ELR79891	D505_06708	Fe-S oxidoreductase	254	100	AHHG01000008	EHM98327	EAAG1_06487
ANIW01000057	ELR79892	D505_06713	transmembrane [4Fe-4S] cluster-binding oxidoredu ctase	442	100	AHHG01000008	EHM98326	EAAG1_06482
ANIW01000057	ELR79893	D505_06718	hypothetical protein D505_06718	315	100	AHHG01000008	EHM98325	EAAG1_06477
ANIW01000057	ELR79894	D505_06723	peptidyl-prolyl cis-trans isomerase	717	100	AHHG01000008	EHM98324	EAAG1_06472
ANIW01000057	ELR79895	D505_06728	ATP-dependent protease La	799	100	AHHG01000008	EHM98323	EAAG1_06467
ANIW01000057	ELR79896	D505_06733	DoxX family protein	122	100	AHHG01000008	EHM98322	EAAG1_06462
ANIW01000057	ELR79897	D505_06738	hypothetical protein D505_06738	309	100	AHHG01000008	EHM98321	EAAG1_06457
ANIW01000057	ELR79898	D505_06743	glucose-6-phosphate isomerase	547	100	AHHG01000008	EHM98320	EAAG1_06452
ANIW01000057	ELR79899	D505_06748	5,10-methylene-tetrahydrofolate dehydrogenase/Methenyl tetrahydrofolate cyclohydrolase	294	100	AHHG01000008	EHM98319	EAAG1_06447
ANIW01000057	ELR79900	D505_06753	Queuosine Biosynthesis QueE Radical SAM	211	100	AHHG01000008	EHM98318	EAAG1_06442
ANIW01000057	ELR79901	D505_06758	ABC-type transport system involved in resistance to organic solvents, permease component	249	100	AHHG01000008	EHM98317	EAAG1_06437
ANIW01000057	ELR79902	D505_06763	polar amino acid ABC transporter ATPase	257	100	AHHG01000008	EHM98316	EAAG1_06432
ANIW01000057	ELR79903	D505_06768	hypothetical protein D505_06768	217	100	AHHG01000008	EHM98315	EAAG1_06427
ANIW01000057	ELR79904	D505_06773	hypothetical protein D505_06773	98	100	AHHG01000008	EHM98314	EAAG1_06422
ANIW01000057	ELR79905	D505_06778	zn-dependent protease with chaperone function	268	100	AHHG01000008	EHM98313	EAAG1_06417
ANIW01000057	ELR79906	D505_06783	hypothetical protein D505_06783	182	100	AHHG01000008	EHM98312	EAAG1_06412
ANIW01000057	ELR79907	D505_06788	LAO/AO transport system ATPase	328	100	AHHG01000008	EHM98311	EAAG1_06407
ANIW01000057	ELR79908	D505_06793	hypothetical protein D505_06793	166	100	AHHG01000008	EHM98310	EAAG1_06402
ANIW01000057	ELR79909	prfH	peptide chain release factor-like protein	232	100	AHHG01000008	EHM98309	prfH
ANIW01000057	ELR79910	D505_06803	hypothetical protein D505_06803	197	100	AHHG01000008	EHM98308	EAAG1_06392
ANIW01000057	ELR79912	D505_06813	hypothetical protein D505_06813	100	100	AHHG01000008	EHM98307	EAAG1_06377
ANIW01000057	ELR79913	D505_06818	methylmalonyl-CoA mutase	707	100	AHHG01000008	EHM98306	EAAG1_06372
ANIW01000057	ELR79914	D505_06823	Protein chain release factor A	361	100	AHHG01000008	EHM98305	EAAG1_06367
ANIW01000057	ELR79915	D505_06828	hypothetical protein D505_06828	91	100	AHHG01000008	EHM98304	EAAG1_06362
ANIW01000057	ELR79916	D505_06833	fumarate hydratase	535	100	AHHG01000008	EHM98303	EAAG1_06357
ANIW01000057	ELR79917	fumC	fumarate hydratase	464	100	AHHG01000008	EHM98302	fumC
ANIW01000057	ELR79918	D505_06843	hypothetical protein D505_06843	288	100	AHHG01000008	EHM98301	EAAG1_06347
ANIW01000057	ELR79919	D505_06848	ATP-binding protein	235	100	AHHG01000008	EHM98300	EAAG1_06342
ANIW01000057	ELR79920	D505_06853	hypothetical protein D505_06853	489	100	AHHG01000008	EHM98299	EAAG1_06337
ANIW01000057	ELR79921	D505_06858	peptidase M28	315	100	AHHG01000008	EHM98298	EAAG1_06332
ANIW01000057	ELR79922	D505_06863	DNA repair protein RecN	550	100	AHHG01000008	EHM98297	EAAG1_06327
ANIW01000057	ELR79923	D505_06868	phosphopantothenoylcysteine decarboxylase/phosphopantothenate--cysteine ligase	403	100	AHHG01000008	EHM98296	EAAG1_06322
ANIW01000057	ELR79924	D505_06873	hypothetical protein D505_06873	107	100	AHHG01000008	EHM98295	EAAG1_06317
ANIW01000057	ELR79925	D505_06878	lipoprotein	338	100	AHHG01000008	EHM98294	EAAG1_06312
ANIW01000057	ELR79926	D505_06883	EmrB/QacA family drug resistance transporter	525	100	AHHG01000008	EHM98293	EAAG1_06307
ANIW01000057	ELR79927	D505_06888	secretion protein HlyD family protein	362	100	AHHG01000008	EHM98292	EAAG1_06302
ANIW01000057	ELR79928	D505_06893	outer membrane efflux protein	437	100	AHHG01000008	EHM98291	EAAG1_06297
ANIW01000057	ELR79929	D505_06898	TetR family transcriptional regulator	213	100	AHHG01000008	EHM98290	EAAG1_06292
ANIW01000057	ELR79930	D505_06903	hypothetical protein D505_06903	208	100	AHHG01000008	EHM98289	EAAG1_06287
ANIW01000057	ELR79931	D505_06908	HesA/MoeB/ThiF family protein	244	100	AHHG01000008	EHM98288	EAAG1_06282
ANIW01000057	ELR79932	D505_06913	ribonuclease P protein component	116	100	AHHG01000008	EHM98287	EAAG1_06277
ANIW01000057	ELR79933	D505_06918	hypothetical protein D505_06918	203	100	AHHG01000008	EHM98286	EAAG1_06272
ANIW01000057	ELR79934	D505_06923	hypothetical protein D505_06923	549	100	AHHG01000008	EHM98285	EAAG1_06267
ANIW01000057	ELR79935	D505_06928	hypothetical protein D505_06928	182	100	AHHG01000008	EHM98284	EAAG1_06262
ANIW01000057	ELR79936	D505_06933	hypothetical protein D505_06933	237	100	AHHG01000008	EHM98283	EAAG1_06257
ANIW01000057	ELR79937	D505_06938	transcriptional regulator	428	100	AHHG01000008	EHM98282	EAAG1_06252
ANIW01000057	ELR79938	D505_06943	hypothetical protein D505_06943	120	100	AHHG01000008	EHM98281	EAAG1_06247
ANIW01000057	ELR79939	D505_06948	(dimethylallyl)adenosine tRNA methylthiotransferase	478	100	AHHG01000008	EHM98280	EAAG1_06242
ANIW01000057	ELR79940	D505_06953	hypothetical protein D505_06953	274	100	AHHG01000008	EHM98279	EAAG1_06237
ANIW01000057	ELR79942	D505_06963	hypothetical protein D505_06963	228	100	AHHG01000008	EHM98278	EAAG1_06222
ANIW01000057	ELR79943	D505_06968	hypothetical protein D505_06968	292	100	AHHG01000008	EHM98277	EAAG1_06217
ANIW01000057	ELR79944	D505_06973	hypothetical protein D505_06973	157	100	AHHG01000008	EHM98276	EAAG1_06212
ANIW01000057	ELR79945	D505_06978	calcium/proton antiporter	355	100	AHHG01000008	EHM98275	EAAG1_06207
ANIW01000057	ELR79946	D505_06983	hypothetical protein D505_06983	150	100	AHHG01000008	EHM98274	EAAG1_06202
ANIW01000057	ELR79947	D505_06988	GNAT family acetyltransferase	168	100	AHHG01000008	EHM98273	EAAG1_06197
ANIW01000057	ELR79948	D505_06993	metalloprotease	297	100	AHHG01000008	EHM98272	EAAG1_06192
ANIW01000057	ELR79949	D505_06998	Peroxiredoxin	149	100	AHHG01000008	EHM98271	EAAG1_06187
ANIW01000057	ELR79950	D505_07003	putative EndoIII-related endonuclease	206	100	AHHG01000008	EHM98270	EAAG1_06182
ANIW01000057	ELR79951	D505_07008	Acetolactate decarboxylase	245	100	AHHG01000008	EHM98269	EAAG1_06177
ANIW01000057	ELR79952	D505_07013	hypothetical protein D505_07013	602	100	AHHG01000008	EHM98268	EAAG1_06172
ANIW01000057	ELR79953	D505_07018	hypothetical protein D505_07018	512	100	AHHG01000008	EHM98267	EAAG1_06167
ANIW01000057	ELR79954	D505_07023	Membrane carboxypeptidase (penicillin-binding protein)	792	100	AHHG01000008	EHM98266	EAAG1_06162
ANIW01000057	ELR79955	D505_07028	hypothetical protein D505_07028	156	100	AHHG01000008	EHM98265	EAAG1_06157
ANIW01000057	ELR79956	D505_07033	Tpl protein	444	100	AHHG01000008	EHM98264	EAAG1_06152
ANIW01000057	ELR79957	D505_07038	outer membrane protein P1	412	100	AHHG01000008	EHM98263	EAAG1_06147
ANIW01000057	ELR79958	D505_07043	hypothetical protein D505_07043	507	100	AHHG01000008	EHM98262	EAAG1_06142
ANIW01000057	ELR79959	D505_07048	Phosphoribosylpyrophosphate synthetase	313	100	AHHG01000008	EHM98261	EAAG1_06137
ANIW01000057	ELR79960	D505_07053	50S ribosomal protein L25/general stress protein Ctc	203	100	AHHG01000008	EHM98260	EAAG1_06132
ANIW01000057	ELR79961	D505_07058	outer membrane efflux protein	440	99.7691	AHHG01000008	EHM98259	EAAG1_06127
ANIW01000057	ELR79962	D505_07063	dTDP-4-dehydrorhamnose reductase	307	100	AHHG01000008	EHM98258	EAAG1_06122
ANIW01000057	ELR79963	D505_07068	CBS domain protein	217	100	AHHG01000008	EHM98257	EAAG1_06117
ANIW01000057	ELR79964	D505_07073	NAD kinase	286	100	AHHG01000008	EHM98256	EAAG1_06112
ANIW01000057	ELR79965	D505_07078	fructose-bisphosphate aldolase	356	100	AHHG01000008	EHM98255	EAAG1_06107
ANIW01000057	ELR79966	D505_07083	acetyl-coenzyme A carboxyl transferase beta chain	285	100	AHHG01000008	EHM98254	EAAG1_06102
ANIW01000057	ELR79967	D505_07088	hypothetical protein D505_07088	169	100	AHHG01000008	EHM98253	EAAG1_06097
ANIW01000057	ELR79968	D505_07093	hypothetical protein D505_07093	227	100	AHHG01000008	EHM98252	EAAG1_06092
ANIW01000057	ELR79969	D505_07098	hypothetical protein D505_07098	467	100	AHHG01000008	EHM98251	EAAG1_06087
ANIW01000057	ELR79970	D505_07103	hypothetical protein D505_07103	126	100	AHHG01000008	EHM98250	EAAG1_06082
ANIW01000057	ELR79972	D505_07113	glycyl-tRNA ligase	513	100	AHHG01000008	EHM98249	EAAG1_06067
ANIW01000057	ELR79973	D505_07118	DNA mismatch repair protein	591	100	AHHG01000008	EHM98248	EAAG1_06062
ANIW01000057	ELR79974	D505_07123	hypothetical protein D505_07123	254	100	AHHG01000008	EHM98247	EAAG1_06057
ANIW01000057	ELR79975	D505_07128	endonuclease/exonuclease/phosphatase	327	100	AHHG01000008	EHM98246	EAAG1_06052
ANIW01000057	ELR79976	D505_07133	lipoprotein	137	100	AHHG01000008	EHM98245	EAAG1_06047
ANIW01000057	ELR79977	D505_07138	Na+/H+ antiporter	535	100	AHHG01000008	EHM98244	EAAG1_06042
ANIW01000057	ELR79978	D505_07143	Cysteine desulfurase	406	100	AHHG01000008	EHM98243	EAAG1_06037
ANIW01000057	ELR79979	D505_07148	hypothetical protein D505_07148	177	100	AHHG01000008	EHM98242	EAAG1_06032
ANIW01000057	ELR79980	D505_07153	hypothetical protein D505_07153	105	100	AHHG01000008	EHM98241	EAAG1_06027
ANIW01000057	ELR79981	D505_07158	FeS assembly protein SufD	435	100	AHHG01000008	EHM98240	EAAG1_06022
ANIW01000057	ELR79982	D505_07163	S23 ribosomal protein	130	100	AHHG01000008	EHM98239	EAAG1_06017
ANIW01000057	ELR79983	D505_07168	ABC-type transport system involved in Fe-S cluster assembly, ATPase component	246	100	AHHG01000008	EHM98238	EAAG1_06012
ANIW01000057	ELR79984	D505_07173	cysteine desulfurase activator complex subunit SufB	482	100	AHHG01000008	EHM98237	EAAG1_06007
ANIW01000057	ELR79985	D505_07178	hypothetical protein D505_07178	109	100	AHHG01000008	EHM98236	EAAG1_06002
ANIW01000057	ELR79986	D505_07183	hypothetical protein D505_07183	250	100	AHHG01000008	EHM98235	EAAG1_05997
ANIW01000057	ELR79987	D505_07188	hypothetical protein D505_07188	268	100	AHHG01000008	EHM98234	EAAG1_05992
ANIW01000057	ELR79988	D505_07193	hypothetical protein D505_07193	265	100	AHHG01000008	EHM98233	EAAG1_05987
ANIW01000057	ELR79989	D505_07198	methionine-R-sulfoxide reductase	150	100	AHHG01000008	EHM98232	EAAG1_05982
ANIW01000057	ELR79990	D505_07203	putative transmembrane protein	413	100	AHHG01000008	EHM98231	EAAG1_05977
ANIW01000057	ELR79991	D505_07208	TonB-dependent receptor	956	100	AHHG01000008	EHM98230	EAAG1_05972
ANIW01000057	ELR79992	D505_07213	hypothetical protein D505_07213	540	100	AHHG01000008	EHM98229	EAAG1_05967
ANIW01000057	ELR79993	D505_07218	hypothetical protein D505_07218	73	100	AHHG01000008	EHM98228	EAAG1_05962
ANIW01000057	ELR79994	D505_07223	Zn-dependent aminopeptidase	615	100	AHHG01000008	EHM98227	EAAG1_05957
ANIW01000057	ELR79995	D505_07228	Pantothenate kinase type III, CoaX-like protein	252	100	AHHG01000008	EHM98226	EAAG1_05952
ANIW01000057	ELR79996	D505_07233	acetyltransferase, ribosomal protein N-acetylase	174	100	AHHG01000008	EHM98225	EAAG1_05947
ANIW01000057	ELR79997	D505_07238	tRNA-specific adenosine-34 deaminase	143	100	AHHG01000008	EHM98224	EAAG1_05942
ANIW01000057	ELR79998	D505_07243	hypothetical protein D505_07243	210	100	AHHG01000008	EHM98223	EAAG1_05937
ANIW01000057	ELR79999	D505_07248	glutamyl-tRNA reductase	423	100	AHHG01000008	EHM98222	EAAG1_05932
ANIW01000057	ELR80000	D505_07253	porphobilinogen deaminase	300	100	AHHG01000008	EHM98221	EAAG1_05927
ANIW01000057	ELR80001	D505_07258	uroporphyrinogen-III synthase	220	100	AHHG01000008	EHM98220	EAAG1_05922
ANIW01000057	ELR80002	D505_07263	uroporphyrinogen decarboxylase	341	100	AHHG01000008	EHM98219	EAAG1_05917
ANIW01000049	ELR80667	D505_02852	aromatic amino acid beta-eliminating lyase/threonine aldolase	345	100	AHHG01000009	EHM98218	EAAG1_07367
ANIW01000049	ELR80668	D505_02857	hypothetical protein D505_02857	64	100	AHHG01000009	EHM98217	EAAG1_07362
ANIW01000049	ELR80669	D505_02862	hypothetical protein D505_02862	234	100	AHHG01000009	EHM98216	EAAG1_07357
ANIW01000049	ELR80670	D505_02867	mechanosensitive ion channel MscS	782	100	AHHG01000009	EHM98215	EAAG1_07352
ANIW01000049	ELR80671	D505_02872	hypothetical protein D505_02872	584	98.9919	AHHG01000009	EHM98214	EAAG1_07347
ANIW01000049	ELR80672	D505_02877	hypothetical protein D505_02877	110	100	AHHG01000009	EHM98213	EAAG1_07342
ANIW01000049	ELR80673	D505_02882	hypothetical protein D505_02882	314	100	AHHG01000009	EHM98212	EAAG1_07337
ANIW01000049	ELR80674	D505_02887	hypothetical protein D505_02887	565	100	AHHG01000009	EHM98211	EAAG1_07332
ANIW01000049	ELR80675	D505_02892	hypothetical protein D505_02892	65	100	AHHG01000009	EHM98210	EAAG1_07327
ANIW01000049	ELR80676	D505_02897	siroheme synthase	503	100	AHHG01000009	EHM98209	EAAG1_07322
ANIW01000049	ELR80677	D505_02902	outer membrane cobalamin receptor protein	962	100	AHHG01000009	EHM98208	EAAG1_07317
ANIW01000049	ELR80678	D505_02907	sulfite reductase (NADPH) beta subunit	562	100	AHHG01000009	EHM98207	EAAG1_07312
ANIW01000049	ELR80679	D505_02912	NADPH--hemoprotein reductase	564	100	AHHG01000009	EHM98206	EAAG1_07307
ANIW01000049	ELR80680	D505_02917	uroporphyrin-III C-methyltransferase	281	100	AHHG01000009	EHM98205	EAAG1_07302
ANIW01000049	ELR80681	D505_02922	cysteine synthase	303	100	AHHG01000009	EHM98204	EAAG1_07297
ANIW01000049	ELR80682	D505_02927	Serine O-acetyltransferase	277	100	AHHG01000009	EHM98203	EAAG1_07292
ANIW01000049	ELR80683	D505_02932	sulfate adenylyltransferase, large subunit	430	100	AHHG01000009	EHM98202	EAAG1_07287
ANIW01000049	ELR80684	D505_02937	sulfate adenylyltransferase subunit 2	303	100	AHHG01000009	EHM98201	EAAG1_07282
ANIW01000049	ELR80685	D505_02942	adenylylsulfate reductase	237	100	AHHG01000009	EHM98200	EAAG1_07277
ANIW01000049	ELR80686	D505_02947	BadM/Rrf2 family transcriptional regulator	126	100	AHHG01000009	EHM98199	EAAG1_07272
ANIW01000049	ELR80687	D505_02952	hypothetical protein D505_02952	349	100	AHHG01000009	EHM98198	EAAG1_07267
ANIW01000049	ELR80688	D505_02957	glutamine--fructose-6-phosphate transaminase	616	100	AHHG01000009	EHM98197	EAAG1_07262
ANIW01000049	ELR80689	D505_02962	hypothetical protein D505_02962	507	100	AHHG01000009	EHM98196	EAAG1_07257
ANIW01000049	ELR80690	D505_02967	glycogen synthase	235	100	AHHG01000009	EHM98195	EAAG1_07252
ANIW01000049	ELR80691	D505_02972	Panthothenate synthetase	280	100	AHHG01000009	EHM98194	EAAG1_07247
ANIW01000049	ELR80692	D505_02977	hypothetical protein D505_02977	145	100	AHHG01000009	EHM98193	EAAG1_07242
ANIW01000049	ELR80693	D505_02982	hypothetical protein D505_02982	920	100	AHHG01000009	EHM98192	EAAG1_07237
ANIW01000049	ELR80694	D505_02987	bacterial SH3 domain protein	139	100	AHHG01000009	EHM98191	EAAG1_07232
ANIW01000049	ELR80695	D505_02992	hypothetical protein D505_02992	159	100	AHHG01000009	EHM98190	EAAG1_07227
ANIW01000049	ELR80696	D505_02997	agmatinase	284	100	AHHG01000009	EHM98189	EAAG1_07222
ANIW01000049	ELR80697	D505_03002	hypothetical protein D505_03002	73	100	AHHG01000009	EHM98188	EAAG1_07217
ANIW01000049	ELR80698	D505_03007	hypothetical protein D505_03007	132	100	AHHG01000009	EHM98187	EAAG1_07212
ANIW01000049	ELR80699	D505_03012	hypothetical protein D505_03012	149	100	AHHG01000009	EHM98186	EAAG1_07207
ANIW01000049	ELR80700	D505_03017	alpha/beta fold family hydrolase	464	100	AHHG01000009	EHM98185	EAAG1_07202
ANIW01000049	ELR80701	D505_03022	phosphatase	220	100	AHHG01000009	EHM98184	EAAG1_07197
ANIW01000049	ELR80702	D505_03027	Orn/DAP/Arg decarboxylase 2	463	100	AHHG01000009	EHM98183	EAAG1_07192
ANIW01000049	ELR80703	D505_03032	Thiamin pyrophosphokinase	203	100	AHHG01000009	EHM98182	EAAG1_07187
ANIW01000049	ELR80704	D505_03037	hypothetical protein D505_03037	191	100	AHHG01000009	EHM98181	EAAG1_07182
ANIW01000049	ELR80705	D505_03042	hypothetical protein D505_03042	143	100	AHHG01000009	EHM98180	EAAG1_07177
ANIW01000049	ELR80706	D505_03047	ABC transporter	574	100	AHHG01000009	EHM98179	EAAG1_07172
ANIW01000049	ELR80707	D505_03052	ABC-type (unclassified) transport system, ATPase component	242	100	AHHG01000009	EHM98178	EAAG1_07167
ANIW01000049	ELR80708	D505_03057	glucose-1-phosphate thymidylyltransferase	287	100	AHHG01000009	EHM98177	EAAG1_07162
ANIW01000049	ELR80709	D505_03062	dTDP-glucose 4,6-dehydratase	359	100	AHHG01000009	EHM98176	EAAG1_07157
ANIW01000049	ELR80710	D505_03067	dTDP-4-dehydrorhamnose 3,5-epimerase-related enzyme	181	100	AHHG01000009	EHM98175	EAAG1_07152
ANIW01000049	ELR80711	D505_03072	cytidyltransferase	147	100	AHHG01000009	EHM98174	EAAG1_07147
ANIW01000049	ELR80712	D505_03077	DegT/DnrJ/EryC1/StrS aminotransferase	379	100	AHHG01000009	EHM98173	EAAG1_07142
ANIW01000049	ELR80713	D505_03082	PaaE-like NADH oxidoreductase	349	100	AHHG01000009	EHM98172	EAAG1_07137
ANIW01000049	ELR80714	D505_03087	gluconate 5-dehydrogenase	248	100	AHHG01000009	EHM98171	EAAG1_07132
ANIW01000049	ELR80715	D505_03092	beta-ketoacyl-acyl-carrier-protein synthase I	348	100	AHHG01000009	EHM98170	EAAG1_07127
ANIW01000049	ELR80716	D505_03097	acyl carrier protein-like protein	72	100	AHHG01000009	EHM98169	EAAG1_07122
ANIW01000049	ELR80717	D505_03102	Rieske (2Fe-2S) domain-containing protein	363	100	AHHG01000009	EHM98168	EAAG1_07117
ANIW01000049	ELR80718	D505_03107	serine O-acetyltransferase	214	100	AHHG01000009	EHM98167	EAAG1_07112
ANIW01000049	ELR80719	D505_03112	3-oxoacyl-ACP synthase	338	100	AHHG01000009	EHM98166	EAAG1_07107
ANIW01000049	ELR80720	D505_03117	sugar transferase	201	100	AHHG01000009	EHM98165	EAAG1_07102
ANIW01000049	ELR80721	D505_03122	family 2 glycosyl transferase	302	100	AHHG01000009	EHM98164	EAAG1_07097
ANIW01000049	ELR80722	D505_03127	hypothetical protein D505_03127	328	100	AHHG01000009	EHM98163	EAAG1_07092
ANIW01000049	ELR80723	D505_03132	family 2 glycosyl transferase	292	100	AHHG01000009	EHM98162	EAAG1_07087
ANIW01000049	ELR80724	D505_03137	polysaccharide biosynthesis protein	424	100	AHHG01000009	EHM98161	EAAG1_07082
ANIW01000049	ELR80725	D505_03142	capsular exopolysaccharide family protein	794	100	AHHG01000009	EHM98160	EAAG1_07077
ANIW01000049	ELR80726	D505_03147	polysaccharide export protein	265	100	AHHG01000009	EHM98159	EAAG1_07072
ANIW01000049	ELR80727	D505_03152	capsular polysaccharide biosynthesis protein	644	100	AHHG01000009	EHM98158	EAAG1_07067
ANIW01000049	ELR80728	D505_03157	RecX family transcriptional regulator	155	100	AHHG01000009	EHM98157	EAAG1_07062
ANIW01000049	ELR80729	D505_03162	Glycine/serine hydroxymethyltransferase	422	99.763	AHHG01000009	EHM98156	EAAG1_07057
ANIW01000049	ELR80730	D505_03167	hypothetical protein D505_03167	295	100	AHHG01000009	EHM98155	EAAG1_07052
			tonb-dependent receptor plug, partial	479		AHHG01000010	EHM98154	EAAG1_08172
ANIW01000062	ELR79007	D505_12006	ragb/susd domain-containing protein	476	100	AHHG01000010	EHM98153	EAAG1_08167
ANIW01000062	ELR79006	D505_12001	hypothetical protein D505_12001	646	100	AHHG01000010	EHM98152	EAAG1_08162
ANIW01000062	ELR79005	D505_11996	hypothetical protein D505_11996	530	100	AHHG01000010	EHM98151	EAAG1_08157
ANIW01000062	ELR79004	D505_11991	LysM-repeat protein	633	100	AHHG01000010	EHM98150	EAAG1_08152
ANIW01000062	ELR79003	D505_11986	Malonyl CoA-acyl carrier protein transacylase	291	100	AHHG01000010	EHM98149	EAAG1_08147
ANIW01000062	ELR79002	D505_11981	hypothetical protein D505_11981	283	100	AHHG01000010	EHM98148	EAAG1_08142
ANIW01000062	ELR79001	D505_11976	phosphoenolpyruvate carboxykinase	527	100	AHHG01000010	EHM98147	EAAG1_08137
ANIW01000062	ELR79000	D505_11971	3-dehydroquinate dehydratase	136	100	AHHG01000010	EHM98146	EAAG1_08132
ANIW01000062	ELR78999	D505_11966	TonB-dependent receptor plug	972	100	AHHG01000010	EHM98145	EAAG1_08127
ANIW01000062	ELR78998	D505_11961	RagB/SusD domain-containing protein	497	100	AHHG01000010	EHM98144	EAAG1_08122
ANIW01000062	ELR78997	D505_11956	DNA mismatch repair protein MutS	629	100	AHHG01000010	EHM98143	EAAG1_08117
ANIW01000062	ELR78996	D505_11951	sugar transporter	473	100	AHHG01000010	EHM98142	EAAG1_08112
ANIW01000062	ELR78995	D505_11946	hypothetical protein D505_11946	584	100	AHHG01000010	EHM98141	EAAG1_08107
ANIW01000062	ELR78994	D505_11941	sugar kinase	313	100	AHHG01000010	EHM98140	EAAG1_08102
ANIW01000062	ELR78993	D505_11936	Glycosyl hydrolases family 38 C-terminal domain protein	1096	100	AHHG01000010	EHM98139	EAAG1_08097
ANIW01000062	ELR78992	D505_11931	GntR family transcriptional regulator	253	100	AHHG01000010	EHM98138	EAAG1_08092
ANIW01000062	ELR78991	D505_11926	hypothetical protein D505_11926	570	100	AHHG01000010	EHM98137	EAAG1_08087
ANIW01000062	ELR78990	D505_11921	30S ribosomal protein S20	84	100	AHHG01000010	EHM98136	EAAG1_08082
ANIW01000062	ELR78989	D505_11916	N-acetylmuramoyl-L-alanine amidase	432	100	AHHG01000010	EHM98135	EAAG1_08077
ANIW01000062	ELR78988	D505_11911	hypothetical protein D505_11911	868	100	AHHG01000010	EHM98134	EAAG1_08072
ANIW01000062	ELR78987	D505_11906	endoribonuclease L-PSP	126	100	AHHG01000010	EHM98133	EAAG1_08067
ANIW01000062	ELR78986	D505_11901	hypothetical protein D505_11901	144	100	AHHG01000010	EHM98132	EAAG1_08062
ANIW01000062	ELR78985	D505_11896	TonB-dependent receptor	963	100	AHHG01000010	EHM98131	EAAG1_08057
ANIW01000062	ELR78984	D505_11891	ragB/SusD family protein	563	100	AHHG01000010	EHM98130	EAAG1_08052
ANIW01000062	ELR78983	D505_11886	Trypsin-like serine protease, typically periplasmic, C-terminal PDZ domain protein	506	100	AHHG01000010	EHM98129	EAAG1_08047
ANIW01000062	ELR78982	D505_11881	Rhodanese domain protein	454	100	AHHG01000010	EHM98128	EAAG1_08042
ANIW01000062	ELR78981	D505_11876	5-formyltetrahydrofolate cyclo-ligase	117	100	AHHG01000010	EHM98127	EAAG1_08037
ANIW01000062	ELR78980	D505_11871	hypothetical protein D505_11871	200	100	AHHG01000010	EHM98126	EAAG1_08032
ANIW01000062	ELR78979	D505_11866	hypothetical protein D505_11866	366	100	AHHG01000010	EHM98125	EAAG1_08027
ANIW01000062	ELR78978	D505_11861	hypothetical protein D505_11861	88	100	AHHG01000010	EHM98124	EAAG1_08022
ANIW01000062	ELR78977	D505_11856	hypothetical protein D505_11856	254	100	AHHG01000010	EHM98123	EAAG1_08017
ANIW01000062	ELR78976	D505_11851	hypothetical protein D505_11851	141	100	AHHG01000010	EHM98122	EAAG1_08012
ANIW01000062	ELR78975	D505_11846	hypothetical protein D505_11846	500	99.7921	AHHG01000010	EHM98121	EAAG1_08007
ANIW01000062	ELR78974	D505_11841	integral membrane protein	162	100	AHHG01000010	EHM98120	EAAG1_08002
ANIW01000062	ELR78973	D505_11836	hypothetical protein D505_11836	153	100	AHHG01000010	EHM98119	EAAG1_07997
ANIW01000062	ELR78972	D505_11831	nicotinate phosphoribosyltransferase	395	100	AHHG01000010	EHM98118	EAAG1_07992
ANIW01000062	ELR78971	D505_11826	Non-specific DNA-binding protein Dps / Iron-binding ferritin-like antioxidant protein / Ferroxidase	158	100	AHHG01000010	EHM98117	EAAG1_07987
ANIW01000062	ELR78970	D505_11821	sulfatase	320	100	AHHG01000010	EHM98116	EAAG1_07982
ANIW01000062	ELR78969	rpsL	30S ribosomal protein S12	135	100	AHHG01000010	EHM98115	rpsL
ANIW01000062	ELR78968	D505_11811	30S ribosomal protein S7	158	100	AHHG01000010	EHM98114	EAAG1_07972
ANIW01000062	ELR78967	D505_11806	elongation factor G	705	100	AHHG01000010	EHM98113	EAAG1_07967
ANIW01000062	ELR78966	D505_11801	SSU ribosomal protein S10p (S20e)	101	100	AHHG01000010	EHM98112	EAAG1_07962
ANIW01000062	ELR78965	D505_11796	hypothetical protein D505_11796	274	100	AHHG01000010	EHM98111	EAAG1_07957
ANIW01000062	ELR78964	D505_11791	hypothetical protein D505_11791	238	100	AHHG01000010	EHM98110	EAAG1_07952
ANIW01000062	ELR78963	D505_11786	hypothetical protein D505_11786	992	99.8992	AHHG01000010	EHM98109	EAAG1_07947
ANIW01000062	ELR78962	D505_11781	hypothetical protein D505_11781	190	100	AHHG01000010	EHM98108	EAAG1_07942
ANIW01000062	ELR78961	D505_11776	hypothetical protein D505_11776	186	100	AHHG01000010	EHM98107	EAAG1_07937
ANIW01000062	ELR78960	D505_11771	hypothetical protein D505_11771	835	100	AHHG01000010	EHM98106	EAAG1_07932
ANIW01000062	ELR78959	D505_11766	hypothetical protein D505_11766	323	100	AHHG01000010	EHM98105	EAAG1_07927
ANIW01000062	ELR78958	D505_11761	beta-galactosidase	1030	100	AHHG01000010	EHM98104	EAAG1_07922
ANIW01000062	ELR78957	D505_11756	ApbE family protein precursor	328	100	AHHG01000010	EHM98103	EAAG1_07917
ANIW01000062	ELR78956	D505_11751	flavodoxin/nitric oxide synthase	731	100	AHHG01000010	EHM98102	EAAG1_07912
ANIW01000062	ELR78955	D505_11746	hypothetical protein D505_11746	160	100	AHHG01000010	EHM98101	EAAG1_07907
ANIW01000062	ELR78954	D505_11741	ankyrin	489	100	AHHG01000010	EHM98100	EAAG1_07902
ANIW01000062	ELR78953	D505_11736	hypothetical protein D505_11736	228	100	AHHG01000010	EHM98099	EAAG1_07897
ANIW01000062	ELR78952	D505_11731	hypothetical protein D505_11731	309	100	AHHG01000010	EHM98098	EAAG1_07892
ANIW01000062	ELR78951	D505_11726	nematoblast specific protein nb031	427	100	AHHG01000010	EHM98097	EAAG1_07887
ANIW01000062	ELR78950	D505_11721	50S ribosomal protein L3P	208	100	AHHG01000010	EHM98096	EAAG1_07882
ANIW01000062	ELR78949	D505_11716	50S ribosomal protein L4	209	100	AHHG01000010	EHM98095	EAAG1_07877
ANIW01000062	ELR78948	D505_11711	50S ribosomal protein L23	96	100	AHHG01000010	EHM98094	EAAG1_07872
ANIW01000062	ELR78947	rplB	50S ribosomal protein L2	273	100	AHHG01000010	EHM98093	rplB
ANIW01000062	ELR78946	rpsS	30S ribosomal protein S19	92	100	AHHG01000010	EHM98092	rpsS
ANIW01000062	ELR78944	rpsC	30S ribosomal protein S3	242	100	AHHG01000010	EHM98091	rpsC
ANIW01000062	ELR78943	D505_11686	50S ribosomal protein L16	141	100	AHHG01000010	EHM98090	EAAG1_07842
ANIW01000062	ELR78942	D505_11681	50S ribosomal protein L29	61	100	AHHG01000010	EHM98089	EAAG1_07837
ANIW01000062	ELR78941	D505_11676	Ribosomal protein S17	84	100	AHHG01000010	EHM98088	EAAG1_07832
ANIW01000062	ELR78940	rplN	50S ribosomal protein L14	122	100	AHHG01000010	EHM98087	rplN
ANIW01000062	ELR78939	D505_11666	50S ribosomal protein L24	106	100	AHHG01000010	EHM98086	EAAG1_07822
ANIW01000062	ELR78938	rplE	50S ribosomal protein L5	183	100	AHHG01000010	EHM98085	rplE
ANIW01000062	ELR78937	D505_11656	Ribosomal protein S14	89	100	AHHG01000010	EHM98084	EAAG1_07812
ANIW01000062	ELR78936	D505_11651	30S ribosomal protein S8	132	100	AHHG01000010	EHM98083	EAAG1_07807
ANIW01000062	ELR78935	D505_11646	Ribosomal protein L6P/L9E	181	100	AHHG01000010	EHM98082	EAAG1_07802
ANIW01000062	ELR78934	D505_11641	50S ribosomal protein L18	118	100	AHHG01000010	EHM98081	EAAG1_07797
ANIW01000062	ELR78933	rpsE	30S ribosomal protein S5	173	100	AHHG01000010	EHM98080	rpsE
ANIW01000062	ELR78932	D505_11631	Ribosomal protein L30/L7E	59	100	AHHG01000010	EHM98079	EAAG1_07787
ANIW01000062	ELR78931	D505_11626	Ribosomal protein L15	149	100	AHHG01000010	EHM98078	EAAG1_07782
ANIW01000062	ELR78930	D505_11621	Preprotein translocase secY subunit	416	100	AHHG01000010	EHM98077	EAAG1_07777
ANIW01000062	ELR78929	D505_11616	Translation initiation factor 1 (IF-1)	71	100	AHHG01000010	EHM98076	EAAG1_07772
ANIW01000062	ELR78928	D505_11611	Ribosomal protein L36	38	100	AHHG01000010	EHM98075	EAAG1_07767
ANIW01000062	ELR78927	D505_11606	Ribosomal protein S13	125	100	AHHG01000010	EHM98074	EAAG1_07762
ANIW01000062	ELR78926	D505_11601	30S ribosomal protein S11	129	100	AHHG01000010	EHM98073	EAAG1_07757
ANIW01000062	ELR78925	rpsD	30S ribosomal protein S4	201	100	AHHG01000010	EHM98072	rpsD
ANIW01000062	ELR78924	D505_11591	DNA-directed RNA polymerase alpha subunit	331	100	AHHG01000010	EHM98071	EAAG1_07747
ANIW01000062	ELR78923	D505_11586	Ribosomal protein L17	170	100	AHHG01000010	EHM98070	EAAG1_07742
ANIW01000062	ELR78922	D505_11581	putative exported beta-galactosidase	628	100	AHHG01000010	EHM98069	EAAG1_07737
ANIW01000062	ELR78921	eno	enolase	431	100	AHHG01000010	EHM98068	eno
ANIW01000062	ELR78920	D505_11571	Citrate synthase	428	100	AHHG01000010	EHM98067	EAAG1_07727
ANIW01000062	ELR78919	D505_11566	amidinotransferase	305	100	AHHG01000010	EHM98066	EAAG1_07722
ANIW01000062	ELR78918	D505_11561	O-acetylhomoserine sulfhydrylase	428	100	AHHG01000010	EHM98065	EAAG1_07717
ANIW01000062	ELR78917	D505_11556	hypothetical protein D505_11556	299	100	AHHG01000010	EHM98064	EAAG1_07712
ANIW01000062	ELR78916	D505_11551	adenosylmethionine decarboxylase	119	100	AHHG01000010	EHM98063	EAAG1_07707
ANIW01000062	ELR78915	D505_11546	hypothetical protein D505_11546	467	100	AHHG01000010	EHM98062	EAAG1_07702
ANIW01000062	ELR78914	D505_11541	hypothetical protein D505_11541	71	100	AHHG01000010	EHM98061	EAAG1_07697
ANIW01000062	ELR78913	D505_11536	spermidine synthase	504	100	AHHG01000010	EHM98060	EAAG1_07692
ANIW01000062	ELR78912	D505_11531	putative twin-arginine translocation pathway signal protein	511	100	AHHG01000010	EHM98059	EAAG1_07687
ANIW01000062	ELR78911	D505_11526	hypothetical protein D505_11526	343	100	AHHG01000010	EHM98058	EAAG1_07682
ANIW01000062	ELR78910	D505_11521	TonB-dependent receptor	759	99.8682	AHHG01000010	EHM98057	EAAG1_07677
ANIW01000062	ELR78909	D505_11516	hypothetical protein D505_11516	114	100	AHHG01000010	EHM98056	EAAG1_07672
ANIW01000062	ELR78908	D505_11511	Nicotinate-nucleotide adenylyltransferase	194	100	AHHG01000010	EHM98055	EAAG1_07667
ANIW01000062	ELR78907	D505_11506	Single-stranded DNA-specific exonuclease	586	100	AHHG01000010	EHM98054	EAAG1_07662
ANIW01000062	ELR78906	D505_11501	peptidase M48 Ste24p	270	100	AHHG01000010	EHM98053	EAAG1_07657
ANIW01000062	ELR78904	D505_11491	tmRNA-binding protein	166	100	AHHG01000010	EHM98052	EAAG1_07642
ANIW01000062	ELR78903	D505_11486	hypothetical protein D505_11486	489	100	AHHG01000010	EHM98051	EAAG1_07637
ANIW01000062	ELR78902	D505_11481	hypothetical protein D505_11481	245	100	AHHG01000010	EHM98050	EAAG1_07632
ANIW01000062	ELR78901	D505_11476	hypothetical protein D505_11476	98	100	AHHG01000010	EHM98049	EAAG1_07627
ANIW01000062	ELR78900	D505_11471	RDD domain-containing protein	248	100	AHHG01000010	EHM98048	EAAG1_07622
ANIW01000062	ELR78899	D505_11466	hypothetical protein D505_11466	324	100	AHHG01000010	EHM98047	EAAG1_07617
ANIW01000062	ELR78898	D505_11461	hypothetical protein D505_11461	313	100	AHHG01000010	EHM98046	EAAG1_07612
ANIW01000062	ELR78897	D505_11456	hypothetical protein D505_11456	274	100	AHHG01000010	EHM98045	EAAG1_07607
ANIW01000062	ELR78896	D505_11451	hypothetical protein D505_11451	388	100	AHHG01000010	EHM98044	EAAG1_07602
ANIW01000062	ELR78895	D505_11446	MoxR-like ATPase	341	100	AHHG01000010	EHM98043	EAAG1_07597
ANIW01000062	ELR78894	D505_11441	hypothetical protein D505_11441	441	100	AHHG01000010	EHM98042	EAAG1_07592
ANIW01000062	ELR78893	D505_11436	DNA mismatch repair protein MutS	590	100	AHHG01000010	EHM98041	EAAG1_07587
ANIW01000062	ELR78892	D505_11431	hypothetical protein D505_11431	584	100	AHHG01000010	EHM98040	EAAG1_07582
ANIW01000062	ELR78891	D505_11426	hypothetical protein D505_11426	866	100	AHHG01000010	EHM98039	EAAG1_07577
ANIW01000062	ELR78890	D505_11421	short-chain dehydrogenase/reductase SDR	269	100	AHHG01000010	EHM98038	EAAG1_07572
ANIW01000062	ELR78889	D505_11416	OsmC/Ohr family protein	140	100	AHHG01000010	EHM98037	EAAG1_07567
ANIW01000062	ELR78886	D505_11401	Cystathionine beta-lyase/cystathionine gamma-synthase	389	100	AHHG01000010	EHM98036	EAAG1_07552
ANIW01000062	ELR78885	D505_11396	hypothetical protein D505_11396	119	100	AHHG01000010	EHM98035	EAAG1_07547
ANIW01000062	ELR78884	D505_11391	methionine synthase	347	100	AHHG01000010	EHM98034	EAAG1_07542
ANIW01000062	ELR78883	D505_11386	fatty acid desaturase	368	100	AHHG01000010	EHM98033	EAAG1_07537
ANIW01000062	ELR78882	D505_11381	Methionine synthase I, cobalamin-binding domain	885	100	AHHG01000010	EHM98032	EAAG1_07532
ANIW01000062	ELR78881	D505_11376	5,10-methylenetetrahydrofolate reductase	319	100	AHHG01000010	EHM98031	EAAG1_07527
ANIW01000062	ELR78880	D505_11371	hypothetical protein D505_11371	163	100	AHHG01000010	EHM98030	EAAG1_07522
ANIW01000062	ELR78878	D505_11361	DNA-binding domain-containing protein	288	100	AHHG01000010	EHM98029	EAAG1_07507
ANIW01000062	ELR78877	D505_11356	hypothetical protein D505_11356	245	100	AHHG01000010	EHM98028	EAAG1_07502
ANIW01000062	ELR78876	D505_11351	lactate utilization protein B/C	456	100	AHHG01000010	EHM98027	EAAG1_07497
ANIW01000062	ELR78875	D505_11346	lactate utilization protein B/C	196	100	AHHG01000010	EHM98026	EAAG1_07492
ANIW01000062	ELR78874	D505_11341	L-fucose transporter	426	100	AHHG01000010	EHM98025	EAAG1_07487
ANIW01000062	ELR78873	D505_11336	altronate dehydratase	545	100	AHHG01000010	EHM98024	EAAG1_07482
ANIW01000062	ELR78872	D505_11331	3-oxoacyl-ACP reductase	254	100	AHHG01000010	EHM98023	EAAG1_07477
ANIW01000062	ELR78871	D505_11326	ureidoglycolate lyase	282	100	AHHG01000010	EHM98022	EAAG1_07472
ANIW01000062	ELR78870	D505_11321	hypothetical protein D505_11321	109	100	AHHG01000010	EHM98021	EAAG1_07467
ANIW01000062	ELR78869	D505_11316	amidohydrolase 2	273	100	AHHG01000010	EHM98020	EAAG1_07462
ANIW01000062	ELR78868	D505_11311	short chain dehydrogenase	259	100	AHHG01000010	EHM98019	EAAG1_07457
ANIW01000062	ELR78867	D505_11306	hypothetical protein D505_11306	397	100	AHHG01000010	EHM98018	EAAG1_07452
ANIW01000062	ELR78866	D505_11301	hypothetical protein D505_11301	277	100	AHHG01000010	EHM98017	EAAG1_07447
ANIW01000062	ELR78865	D505_11296	carboxylate-amine ligase	366	100	AHHG01000010	EHM98016	EAAG1_07442
ANIW01000062	ELR78864	D505_11291	glutathione synthase/Ribosomal protein S6 modification enzyme (glutaminyl transferase)-like protein	317	100	AHHG01000010	EHM98015	EAAG1_07437
ANIW01000062	ELR78863	D505_11286	esterase	237	100	AHHG01000010	EHM98014	EAAG1_07432
ANIW01000062	ELR78862	D505_11281	ATP-dependent carboxylate-amine ligase domain protein, ATP-grasp	401	100	AHHG01000010	EHM98013	EAAG1_07427
ANIW01000062	ELR78861	D505_11276	Leucyl aminopeptidase	458	100	AHHG01000010	EHM98012	EAAG1_07422
ANIW01000062	ELR78860	D505_11271	alpha-dextran endo-1,6-alpha-glucosidase	375	100	AHHG01000010	EHM98011	EAAG1_07417
ANIW01000062	ELR78859	D505_11266	response regulator receiver protein	221	100	AHHG01000010	EHM98010	EAAG1_07412
ANIW01000062	ELR78858	D505_11261	histidine kinase	562	100	AHHG01000010	EHM98009	EAAG1_07407
ANIW01000062	ELR78857	D505_11256	hypothetical protein D505_11256	435	100	AHHG01000010	EHM98008	EAAG1_07402
ANIW01000062	ELR78856	D505_11251	FAD dependent oxidoreductase	385	100	AHHG01000010	EHM98007	EAAG1_07397
ANIW01000062	ELR78855	D505_11246	phosphonatase-like hydrolase	228	100	AHHG01000010	EHM98006	EAAG1_07392
ANIW01000062	ELR78854	D505_11241	helix-turn-helix domain-containing protein	191	100	AHHG01000010	EHM98005	EAAG1_07387
ANIW01000062	ELR78853	D505_11236	hypothetical protein D505_11236	997	100	AHHG01000010	EHM98004	EAAG1_07382
ANIW01000062	ELR78852	D505_11231	RagB/SusD domain-containing protein	597	100	AHHG01000010	EHM98003	EAAG1_07377
ANIW01000062	ELR78851	D505_11226	metallophosphoesterase	305	100	AHHG01000010	EHM98002	EAAG1_07372
			hypothetical protein	124		AHHG01000011	EHM98001	EAAG1_09466
ANIW01000066	ELR77942	D505_18430	short-chain dehydrogenase/reductase SDR	277
ANIW01000066	ELR77921	D505_18325	deoxyhypusine synthase	325
ANIW01000066	ELR77897	D505_18205	small-conductance mechanosensitive channel	301
ANIW01000066	ELR77896	D505_18200	hypothetical protein D505_18200	194	100	AHHG01000011	EHM98000	EAAG1_09461
ANIW01000066	ELR77895	D505_18195	TonB-dependent siderophore receptor	746	100	AHHG01000011	EHM97999	EAAG1_09456
ANIW01000066	ELR77894	D505_18190	oxidoreductase	351	100	AHHG01000011	EHM97998	EAAG1_09451
ANIW01000066	ELR77893	D505_18185	hypothetical protein D505_18185	381	100	AHHG01000011	EHM97997	EAAG1_09446
ANIW01000066	ELR77892	D505_18180	Purine nucleoside phosphorylase	235	100	AHHG01000011	EHM97996	EAAG1_09441
ANIW01000066	ELR77891	D505_18175	ABC transporter ATP-binding protein	631	100	AHHG01000011	EHM97995	EAAG1_09436
ANIW01000066	ELR77890	D505_18170	5' nucleotidase	171	100	AHHG01000011	EHM97994	EAAG1_09431
ANIW01000066	ELR77889	D505_18165	1,4-beta-N-acetylmuramidase	285	100	AHHG01000011	EHM97993	EAAG1_09426
ANIW01000066	ELR77888	D505_18160	NADH dehydrogenase, FAD-containing subunit	417	100	AHHG01000011	EHM97992	EAAG1_09421
ANIW01000066	ELR77887	D505_18155	tRNA-(guanine-N1)-methyltransferase	225	100	AHHG01000011	EHM97991	EAAG1_09416
ANIW01000066	ELR77886	D505_18150	non-specific nuclease	326	100	AHHG01000011	EHM97990	EAAG1_09411
ANIW01000066	ELR77885	D505_18145	AsnC family transcriptional regulator	156	100	AHHG01000011	EHM97989	EAAG1_09406
ANIW01000066	ELR77884	D505_18140	hypothetical protein D505_18140	247	100	AHHG01000011	EHM97988	EAAG1_09401
ANIW01000066	ELR77883	D505_18135	hypothetical protein D505_18135	118	100	AHHG01000011	EHM97987	EAAG1_09396
ANIW01000066	ELR77882	D505_18130	delta-aminolevulinic acid dehydratase	329
ANIW01000066	ELR77881	D505_18125	UDP-N-acetylenolpyruvoylglucosamine reductase	339	100	AHHG01000011	EHM97986	EAAG1_09381
ANIW01000066	ELR77880	D505_18120	hypothetical protein D505_18120	159	100	AHHG01000011	EHM97985	EAAG1_09376
ANIW01000066	ELR77879	D505_18115	aspartate aminotransferase	397	100	AHHG01000011	EHM97984	EAAG1_09371
ANIW01000066	ELR77878	D505_18110	hypothetical protein D505_18110	148	100	AHHG01000011	EHM97983	EAAG1_09366
ANIW01000066	ELR77877	D505_18105	LemA family protein	184	100	AHHG01000011	EHM97982	EAAG1_09361
ANIW01000066	ELR77876	D505_18100	hypothetical protein D505_18100	664	100	AHHG01000011	EHM97981	EAAG1_09356
ANIW01000066	ELR77875	D505_18095	UDP-N-acetylglucosamine 1-carboxyvinyltransferase	435	100	AHHG01000011	EHM97980	EAAG1_09351
ANIW01000066	ELR77874	D505_18090	hypothetical protein D505_18090	208	100	AHHG01000011	EHM97979	EAAG1_09346
ANIW01000066	ELR77873	D505_18085	hypothetical protein D505_18085	139	100	AHHG01000011	EHM97978	EAAG1_09341
ANIW01000066	ELR77872	D505_18080	hypothetical protein D505_18080	159	100	AHHG01000011	EHM97977	EAAG1_09336
ANIW01000066	ELR77871	D505_18075	putative GTPase	436	100	AHHG01000011	EHM97976	EAAG1_09331
ANIW01000066	ELR77870	D505_18070	putative peptidase	284	100	AHHG01000011	EHM97975	EAAG1_09326
ANIW01000066	ELR77869	upp	uracil phosphoribosyltransferase	216	100	AHHG01000011	EHM97974	upp
ANIW01000066	ELR77868	D505_18060	competence protein	217	100	AHHG01000011	EHM97973	EAAG1_09316
ANIW01000066	ELR77867	D505_18055	hypothetical protein D505_18055	501	100	AHHG01000011	EHM97972	EAAG1_09311
ANIW01000066	ELR77866	D505_18050	malate synthase	521	100	AHHG01000011	EHM97971	EAAG1_09306
ANIW01000066	ELR77865	D505_18045	isocitrate lyase	424	100	AHHG01000011	EHM97970	EAAG1_09301
ANIW01000066	ELR77864	D505_18040	aquaporin	239	100	AHHG01000011	EHM97969	EAAG1_09296
ANIW01000066	ELR77863	D505_18035	hypothetical protein D505_18035	334	100	AHHG01000011	EHM97968	EAAG1_09291
ANIW01000066	ELR77862	D505_18030	UDP-2,3-diacylglucosamine hydrolase	255	100	AHHG01000011	EHM97967	EAAG1_09286
ANIW01000066	ELR77861	D505_18025	Queuosine biosynthesis QueD, PTPS-I	125	100	AHHG01000011	EHM97966	EAAG1_09281
ANIW01000066	ELR77860	D505_18020	tonB-linked outer membrane receptor	744	100	AHHG01000011	EHM97965	EAAG1_09276
ANIW01000066	ELR77859	D505_18015	NAD-dependent glyceraldehyde-3-phosphate dehydrogenase	334	100	AHHG01000011	EHM97964	EAAG1_09271
ANIW01000066	ELR77858	D505_18010	6-phosphofructokinase	328	100	AHHG01000011	EHM97963	EAAG1_09266
ANIW01000066	ELR77857	D505_18005	TonB-dependent receptor plug	995	100	AHHG01000011	EHM97962	EAAG1_09261
ANIW01000066	ELR77856	D505_18000	RagB/SusD domain-containing protein	573	100	AHHG01000011	EHM97961	EAAG1_09256
ANIW01000066	ELR77855	D505_17995	Cerebroside-sulfatase	505	100	AHHG01000011	EHM97960	EAAG1_09251
ANIW01000066	ELR77854	D505_17990	hypothetical protein D505_17990	383
ANIW01000066	ELR77853	D505_17985	hypothetical protein D505_17985	326	100	AHHG01000011	EHM97959	EAAG1_09236
ANIW01000066	ELR77852	D505_17980	hypothetical protein D505_17980	112	100	AHHG01000011	EHM97958	EAAG1_09231
ANIW01000066	ELR77851	D505_17975	Outer membrane hemin receptor	794	100	AHHG01000011	EHM97957	EAAG1_09226
ANIW01000066	ELR77850	D505_17970	hypothetical protein D505_17970	187	100	AHHG01000011	EHM97956	EAAG1_09221
ANIW01000066	ELR77849	D505_17965	2-methylthioadenine synthetase	434	100	AHHG01000011	EHM97955	EAAG1_09216
ANIW01000066	ELR77848	D505_17960	rare lipoprotein a	154	100	AHHG01000011	EHM97954	EAAG1_09211
ANIW01000066	ELR77847	D505_17955	sodium:dicarboxylate symporter	416	100	AHHG01000011	EHM97953	EAAG1_09206
ANIW01000066	ELR77846	D505_17950	alkaline phosphatase	546	100	AHHG01000011	EHM97952	EAAG1_09201
ANIW01000066	ELR77845	D505_17945	hypothetical protein D505_17945	149	100	AHHG01000011	EHM97951	EAAG1_09196
ANIW01000066	ELR77844	D505_17940	KWG repeat-containing protein	692	100	AHHG01000011	EHM97950	EAAG1_09191
ANIW01000066	ELR77843	D505_17935	hypothetical protein D505_17935	243	100	AHHG01000011	EHM97949	EAAG1_09186
ANIW01000066	ELR77842	D505_17930	lipoprotein	182	100	AHHG01000011	EHM97948	EAAG1_09181
ANIW01000066	ELR77841	D505_17925	hypothetical protein D505_17925	57	100	AHHG01000011	EHM97947	EAAG1_09176
ANIW01000066	ELR77840	D505_17920	hypothetical protein D505_17920	108	98.8889	AHHG01000011	EHM97946	EAAG1_09171
ANIW01000066	ELR77839	D505_17915	1-aminocyclopropane-1-carboxylate deaminase	303	100	AHHG01000011	EHM97945	EAAG1_09166
ANIW01000066	ELR77838	D505_17910	Hemagglutinin	346	100	AHHG01000011	EHM97944	EAAG1_09161
ANIW01000066	ELR77837	D505_17905	glutamate-1-semialdehyde aminotransferase	424	100	AHHG01000011	EHM97943	EAAG1_09156
ANIW01000066	ELR77836	D505_17900	aspartate racemase	226	100	AHHG01000011	EHM97942	EAAG1_09151
ANIW01000066	ELR77835	D505_17895	ATP-dependent DNA helicase RecG	672	99.8512	AHHG01000011	EHM97941	EAAG1_09146
ANIW01000066	ELR77834	D505_17890	repressor-binding protein	380	100	AHHG01000011	EHM97940	EAAG1_09141
ANIW01000066	ELR77833	D505_17885	GCN5-related N-acetyltransferase	190	100	AHHG01000011	EHM97939	EAAG1_09136
ANIW01000066	ELR77832	D505_17880	dihydrodipicolinate synthase	290	100	AHHG01000011	EHM97938	EAAG1_09131
ANIW01000066	ELR77831	D505_17875	DNA recombination and repair protein RecO	224	100	AHHG01000011	EHM97937	EAAG1_09126
ANIW01000066	ELR77830	D505_17870	hypothetical protein D505_17870	255	100	AHHG01000011	EHM97936	EAAG1_09121
ANIW01000066	ELR77829	D505_17865	Ribosome-associated heat shock protein implicated in the recycling of the 50S subunit (S4-like protein)	149	100	AHHG01000011	EHM97935	EAAG1_09116
ANIW01000066	ELR77828	D505_17860	Shikimate kinase I	173	100	AHHG01000011	EHM97934	EAAG1_09111
ANIW01000066	ELR77827	D505_17855	hypothetical protein D505_17855	129	100	AHHG01000011	EHM97933	EAAG1_09101
ANIW01000066	ELR77826	D505_17850	Exonuclease III	254	100	AHHG01000011	EHM97932	EAAG1_09096
ANIW01000066	ELR77825	D505_17845	tRNA-dihydrouridine synthase	329	100	AHHG01000011	EHM97931	EAAG1_09091
ANIW01000066	ELR77824	D505_17840	Thymidylate synthase	264	100	AHHG01000011	EHM97930	EAAG1_09086
ANIW01000066	ELR77823	D505_17835	aminopeptidase	837
ANIW01000066	ELR77822	D505_17830	chitinase	293	100	AHHG01000011	EHM97929	EAAG1_09071
ANIW01000066	ELR77821	D505_17825	hypothetical protein D505_17825	221	100	AHHG01000011	EHM97928	EAAG1_09066
ANIW01000066	ELR77820	D505_17820	ATPase	367	100	AHHG01000011	EHM97927	EAAG1_09061
ANIW01000066	ELR77819	D505_17815	Nitrogen-fixing NifU	81	100	AHHG01000011	EHM97926	EAAG1_09056
ANIW01000066	ELR77818	D505_17810	Ferrichrome-iron receptor	742	100	AHHG01000011	EHM97925	EAAG1_09051
ANIW01000066	ELR77817	D505_17805	Ppx/GppA phosphatase	295	100	AHHG01000011	EHM97924	EAAG1_09046
ANIW01000066	ELR77816	D505_17800	polyphosphate kinase	692	100	AHHG01000011	EHM97923	EAAG1_09041
ANIW01000066	ELR77815	D505_17795	molecular chaperone DnaK	628	100	AHHG01000011	EHM97922	EAAG1_09036
ANIW01000066	ELR77814	D505_17790	hypothetical protein D505_17790	150	100	AHHG01000011	EHM97921	EAAG1_09031
ANIW01000066	ELR77813	D505_17785	bifunctional deaminase-reductase domain-containing protein	181	100	AHHG01000011	EHM97920	EAAG1_09026
ANIW01000066	ELR77812	D505_17780	hypothetical protein D505_17780	132	100	AHHG01000011	EHM97919	EAAG1_09021
ANIW01000066	ELR77811	D505_17775	hypothetical protein D505_17775	115	100	AHHG01000011	EHM97918	EAAG1_09016
ANIW01000066	ELR77810	D505_17770	hypothetical protein D505_17770	345	100	AHHG01000011	EHM97917	EAAG1_09011
ANIW01000066	ELR77809	D505_17765	malate dehydrogenase	308	100	AHHG01000011	EHM97916	EAAG1_09006
ANIW01000066	ELR77808	D505_17760	hypothetical protein D505_17760	349	100	AHHG01000011	EHM97915	EAAG1_09001
ANIW01000066	ELR77807	D505_17755	hypothetical protein D505_17755	202	100	AHHG01000011	EHM97914	EAAG1_08996
ANIW01000066	ELR77806	D505_17750	RNA polymerase ECF-type sigma factor	185	100	AHHG01000011	EHM97913	EAAG1_08991
ANIW01000066	ELR77805	D505_17745	hypothetical protein D505_17745	189	100	AHHG01000011	EHM97912	EAAG1_08986
ANIW01000066	ELR77804	D505_17740	Orotate phosphoribosyltransferase	453	100	AHHG01000011	EHM97911	EAAG1_08981
ANIW01000066	ELR77803	D505_17735	Beta-lactamase	514	100	AHHG01000011	EHM97910	EAAG1_08976
ANIW01000066	ELR77802	D505_17730	phosphohistidine phosphatase SixA	161	100	AHHG01000011	EHM97909	EAAG1_08971
ANIW01000066	ELR77801	D505_17725	acetyltransferase, ribosomal protein N-acetylase	203	100	AHHG01000011	EHM97908	EAAG1_08966
ANIW01000066	ELR77800	D505_17720	Holliday junction resolvase	136	100	AHHG01000011	EHM97907	EAAG1_08961
ANIW01000066	ELR77799	def	peptide deformylase	190	100	AHHG01000011	EHM97906	def
ANIW01000066	ELR77798	D505_17710	hypothetical protein D505_17710	183	100	AHHG01000011	EHM97905	EAAG1_08951
ANIW01000066	ELR77797	mazG	nucleoside triphosphate pyrophosphohydrolase	257	100	AHHG01000011	EHM97904	mazG
ANIW01000066	ELR77796	D505_17700	beta-lactamase	456	100	AHHG01000011	EHM97903	EAAG1_08941
ANIW01000066	ELR77795	D505_17695	peptidase S15	619	100	AHHG01000011	EHM97902	EAAG1_08936
ANIW01000066	ELR77794	D505_17690	hypothetical protein D505_17690	294	100	AHHG01000011	EHM97901	EAAG1_08931
ANIW01000066	ELR77793	D505_17685	hypothetical protein D505_17685	168	100	AHHG01000011	EHM97900	EAAG1_08926
ANIW01000066	ELR77792	D505_17680	metallophosphoesterase	1237
ANIW01000066	ELR77791	D505_17675	metal dependent phosphohydrolase	392	100	AHHG01000011	EHM97897	EAAG1_08911
ANIW01000066	ELR77790	D505_17670	hypothetical protein D505_17670	773	100	AHHG01000011	EHM97896	EAAG1_08906
ANIW01000066	ELR77789	D505_17665	secreted endo-beta-N-acetylglucosaminidase EndoS	335	100	AHHG01000011	EHM97895	EAAG1_08901
ANIW01000066	ELR77788	D505_17660	hypothetical protein D505_17660	329	100	AHHG01000011	EHM97894	EAAG1_08896
ANIW01000066	ELR77787	D505_17655	NADH-ubiquinone oxidoreductase chain N	459	100	AHHG01000011	EHM97893	EAAG1_08891
ANIW01000066	ELR77786	D505_17650	NADH-ubiquinone oxidoreductase chain M	495	100	AHHG01000011	EHM97892	EAAG1_08886
ANIW01000066	ELR77785	D505_17645	NADH-ubiquinone oxidoreductase chain L	632	100	AHHG01000011	EHM97891	EAAG1_08881
ANIW01000066	ELR77784	D505_17640	NADH-ubiquinone oxidoreductase chain K	110	100	AHHG01000011	EHM97890	EAAG1_08876
ANIW01000066	ELR77783	D505_17635	NADH-ubiquinone oxidoreductase chain J	164	100	AHHG01000011	EHM97889	EAAG1_08871
ANIW01000066	ELR77782	D505_17630	Formate hydrogenlyase subunit 6/NADH:ubiquinone oxidoreductase 23 kD subunit (chain I)	165	100	AHHG01000011	EHM97888	EAAG1_08866
ANIW01000066	ELR77781	D505_17625	NADH:ubiquinone oxidoreductase subunit 1 (chain H)	343	100	AHHG01000011	EHM97887	EAAG1_08861
ANIW01000066	ELR77780	D505_17620	NADH dehydrogenase/NADH:ubiquinone oxidoreductase 75 kD subunit (chain G)	332	100	AHHG01000011	EHM97886	EAAG1_08856
ANIW01000066	ELR77779	D505_17615	hypothetical protein D505_17615	282	100	AHHG01000011	EHM97885	EAAG1_08851
ANIW01000066	ELR77778	D505_17610	NADH:ubiquinone oxidoreductase, NADH-binding (51 kD) subunit	452	100	AHHG01000011	EHM97884	EAAG1_08846
ANIW01000066	ELR77777	D505_17605	NADH:ubiquinone oxidoreductase 24 kD subunit	169	100	AHHG01000011	EHM97883	EAAG1_08841
ANIW01000066	ELR77776	D505_17600	NADH:ubiquinone oxidoreductase 49 kD subunit 7	407	100	AHHG01000011	EHM97882	EAAG1_08836
ANIW01000066	ELR77775	D505_17595	NADH-ubiquinone oxidoreductase chain C	166	100	AHHG01000011	EHM97881	EAAG1_08831
ANIW01000066	ELR77774	D505_17590	NADH dehydrogenase subunit B	182	100	AHHG01000011	EHM97880	EAAG1_08826
ANIW01000066	ELR77773	D505_17585	NADH:ubiquinone oxidoreductase subunit 3 (chain A)	121	100	AHHG01000011	EHM97879	EAAG1_08821
ANIW01000066	ELR77772	D505_17580	hypothetical protein D505_17580	60	100	AHHG01000011	EHM97878	EAAG1_08816
ANIW01000066	ELR77771	D505_17575	hypothetical protein D505_17575	374	100	AHHG01000011	EHM97877	EAAG1_08811
ANIW01000066	ELR77770	D505_17570	Zn-dependent protease	229	100	AHHG01000011	EHM97876	EAAG1_08806
ANIW01000066	ELR77769	D505_17565	hypothetical protein D505_17565	132	100	AHHG01000011	EHM97875	EAAG1_08801
ANIW01000066	ELR77768	D505_17560	F0F1-type ATP synthase, subunit a	355	100	AHHG01000011	EHM97874	EAAG1_08796
ANIW01000066	ELR77767	D505_17555	F0F1-type ATP synthase, subunit c/Archaeal/vacuolar-type H+-ATPase, subunit K	69	100	AHHG01000011	EHM97873	EAAG1_08791
ANIW01000066	ELR77766	D505_17550	hypothetical protein D505_17550	164	100	AHHG01000011	EHM97872	EAAG1_08786
ANIW01000066	ELR77765	D505_17545	hypothetical protein D505_17545	179	100	AHHG01000011	EHM97871	EAAG1_08781
ANIW01000066	ELR77764	D505_17540	F0F1 ATP synthase subunit alpha	525	100	AHHG01000011	EHM97870	EAAG1_08776
ANIW01000066	ELR77763	D505_17535	F0F1-type ATP synthase, gamma subunit	290	100	AHHG01000011	EHM97869	EAAG1_08771
ANIW01000066	ELR77762	D505_17530	N-acetyltransferase GCN5	136	100	AHHG01000011	EHM97868	EAAG1_08766
ANIW01000066	ELR77761	D505_17525	Hemolysin	452
ANIW01000066	ELR77760	D505_17520	hypothetical protein D505_17520	102	100	AHHG01000011	EHM97867	EAAG1_08751
ANIW01000066	ELR77759	D505_17515	hypothetical protein D505_17515	727	100	AHHG01000011	EHM97866	EAAG1_08746
ANIW01000066	ELR77758	D505_17510	hypothetical protein D505_17510	865	100	AHHG01000011	EHM97865	EAAG1_08741
ANIW01000066	ELR77757	D505_17505	RNA methyltransferase, TrmH family protein	219	100	AHHG01000011	EHM97864	EAAG1_08736
ANIW01000066	ELR77756	D505_17490	hypothetical protein D505_17490	148	100	AHHG01000011	EHM97863	EAAG1_08721
ANIW01000066	ELR77755	D505_17485	hypothetical protein D505_17485	102	100	AHHG01000011	EHM97862	EAAG1_08716
ANIW01000066	ELR77754	D505_17480	hypothetical protein D505_17480	114	100	AHHG01000011	EHM97861	EAAG1_08711
ANIW01000066	ELR77753	D505_17475	Cytidylate kinase	222	100	AHHG01000011	EHM97860	EAAG1_08706
ANIW01000066	ELR77752	pyrH	uridylate kinase	234	100	AHHG01000011	EHM97859	pyrH
ANIW01000066	ELR77751	D505_17465	Ribosome recycling factor	184	100	AHHG01000011	EHM97858	EAAG1_08696
ANIW01000066	ELR77750	D505_17460	sulfatase	527	100	AHHG01000011	EHM97857	EAAG1_08691
ANIW01000066	ELR77749	D505_17455	hypothetical protein D505_17455	293	100	AHHG01000011	EHM97856	EAAG1_08686
ANIW01000066	ELR77748	D505_17450	hypothetical protein D505_17450	247	100	AHHG01000011	EHM97855	EAAG1_08681
ANIW01000066	ELR77747	D505_17445	hypothetical protein D505_17445	415	100	AHHG01000011	EHM97854	EAAG1_08676
ANIW01000066	ELR77746	D505_17440	TonB-dependent receptor plug	977	100	AHHG01000011	EHM97853	EAAG1_08671
ANIW01000066	ELR77745	D505_17435	hypothetical protein D505_17435	484	100	AHHG01000011	EHM97852	EAAG1_08666
ANIW01000066	ELR77744	D505_17430	hypothetical protein D505_17430	236	100	AHHG01000011	EHM97851	EAAG1_08661
ANIW01000066	ELR77743	D505_17425	alcohol dehydrogenase zinc-binding domain-containing protein	314	100	AHHG01000011	EHM97850	EAAG1_08656
ANIW01000066	ELR77742	D505_17420	hypothetical protein D505_17420	199	100	AHHG01000011	EHM97849	EAAG1_08651
ANIW01000066	ELR77741	D505_17415	hypothetical protein D505_17415	304	100	AHHG01000011	EHM97848	EAAG1_08646
ANIW01000066	ELR77740	D505_17410	hypothetical protein D505_17410	106	100	AHHG01000011	EHM97847	EAAG1_08641
ANIW01000066	ELR77739	D505_17405	hypothetical protein D505_17405	33	100	AHHG01000011	EHM97846	EAAG1_08636
ANIW01000066	ELR77738	D505_17400	hypothetical protein D505_17400	102	100	AHHG01000011	EHM97845	EAAG1_08631
ANIW01000066	ELR77737	D505_17395	hypothetical protein D505_17395	184	100	AHHG01000011	EHM97844	EAAG1_08626
ANIW01000066	ELR77736	D505_17390	hypothetical protein D505_17390	55	100	AHHG01000011	EHM97843	EAAG1_08621
ANIW01000066	ELR77735	D505_17385	hypothetical protein D505_17385	135	100	AHHG01000011	EHM97842	EAAG1_08616
ANIW01000066	ELR77734	D505_17380	YD repeat-/RHS repeat-containing protein	1176	100	AHHG01000011	EHM97841	EAAG1_08611
ANIW01000066	ELR77733	D505_17375	hypothetical protein D505_17375	1116
ANIW01000066	ELR77732	D505_17370	hypothetical protein D505_17370	418	99.7608	AHHG01000011	EHM97840	EAAG1_08596
ANIW01000066	ELR77731	D505_17365	hypothetical protein D505_17365	288	100	AHHG01000011	EHM97839	EAAG1_08591
ANIW01000066	ELR77730	D505_17360	hypothetical protein D505_17360	335	100	AHHG01000011	EHM97838	EAAG1_08586
ANIW01000066	ELR77729	D505_17355	patatin	346	100	AHHG01000011	EHM97837	EAAG1_08581
ANIW01000066	ELR77728	D505_17350	peptidase m15b and m15c dd-carboxypeptidase vany/endolysin	166	100	AHHG01000011	EHM97836	EAAG1_08576
ANIW01000066	ELR77727	D505_17345	hypothetical protein D505_17345	63
ANIW01000066	ELR77726	D505_17340	hypothetical protein D505_17340	235	100	AHHG01000011	EHM97835	EAAG1_08571
ANIW01000066	ELR77725	D505_17335	PepSY-associated TM helix domain-containing protein	375	100	AHHG01000011	EHM97834	EAAG1_08566
ANIW01000066	ELR77724	D505_17330	hypothetical protein D505_17330	56	100	AHHG01000011	EHM97833	EAAG1_08561
ANIW01000066	ELR77723	D505_17325	TonB-dependent siderophore receptor	732	100	AHHG01000011	EHM97832	EAAG1_08556
ANIW01000066	ELR77722	D505_17320	hypothetical protein D505_17320	406	100	AHHG01000011	EHM97831	EAAG1_08551
ANIW01000066	ELR77721	D505_17315	methionine-R-sulfoxide reductase	358	100	AHHG01000011	EHM97830	EAAG1_08546
ANIW01000066	ELR77720	D505_17310	inner membrane protein ykgB	151	100	AHHG01000011	EHM97829	EAAG1_08541
ANIW01000066	ELR77719	D505_17305	hypothetical protein D505_17305	93	100	AHHG01000011	EHM97828	EAAG1_08536
ANIW01000066	ELR77718	D505_17300	sigma-70 family RNA polymerase sigma factor	184	100	AHHG01000011	EHM97827	EAAG1_08531
ANIW01000066	ELR77717	D505_17295	acyltransferase	369	100	AHHG01000011	EHM97826	EAAG1_08526
ANIW01000066	ELR77716	D505_17290	signal transduction histidine kinase LytS	353	100	AHHG01000011	EHM97825	EAAG1_08521
ANIW01000066	ELR77715	D505_17285	LytTR family two component transcriptional regulator	233	100	AHHG01000011	EHM97824	EAAG1_08516
ANIW01000066	ELR77714	D505_17280	lysophospholipase	314	100	AHHG01000011	EHM97823	EAAG1_08511
ANIW01000066	ELR77713	D505_17275	3-hydroxybutyryl-CoA dehydrogenase	298	100	AHHG01000011	EHM97822	EAAG1_08506
ANIW01000066	ELR77712	D505_17270	myosin-cross-reactive antigen	646	100	AHHG01000011	EHM97821	EAAG1_08501
ANIW01000066	ELR77711	D505_17265	AraC family transcriptional regulator	289	100	AHHG01000011	EHM97820	EAAG1_08496
ANIW01000066	ELR77710	D505_17260	nematoblast specific protein nb031	448	100	AHHG01000011	EHM97819	EAAG1_08491
ANIW01000066	ELR77709	D505_17255	hypothetical protein D505_17255	393	100	AHHG01000011	EHM97818	EAAG1_08486
ANIW01000066	ELR77708	D505_17250	anion transporter	476	100	AHHG01000011	EHM97817	EAAG1_08481
ANIW01000066	ELR77707	D505_17245	succinate dehydrogenase (or fumarate reductase) cytochrome b subunit, b558 family protein	208	100	AHHG01000011	EHM97816	EAAG1_08476
ANIW01000066	ELR77706	sdhA	succinate dehydrogenase flavoprotein subunit	638	100	AHHG01000011	EHM97815	sdhA
ANIW01000066	ELR77705	D505_17235	succinate dehydrogenase/fumarate reductase iron-sulfur subunit	249
ANIW01000066	ELR77704	D505_17230	hypothetical protein D505_17230	1672	100	AHHG01000011	EHM97812	EAAG1_08456
ANIW01000066	ELR77703	D505_17225	surface antigen (D15)	778	100	AHHG01000011	EHM97811	EAAG1_08451
ANIW01000066	ELR77702	D505_17220	Ribonuclease BN	306	100	AHHG01000011	EHM97810	EAAG1_08446
ANIW01000066	ELR77701	D505_17215	hypothetical protein D505_17215	221	100	AHHG01000011	EHM97809	EAAG1_08441
ANIW01000066	ELR77700	D505_17210	short-chain dehydrogenase/reductase SDR	251	100	AHHG01000011	EHM97808	EAAG1_08436
ANIW01000066	ELR77699	D505_17205	Fjo18-like chloride channel protein	435	100	AHHG01000011	EHM97807	EAAG1_08431
ANIW01000066	ELR77698	D505_17200	hypothetical protein D505_17200	162	100	AHHG01000011	EHM97806	EAAG1_08426
ANIW01000066	ELR77697	D505_17195	hypothetical protein D505_17195	166	100	AHHG01000011	EHM97805	EAAG1_08421
ANIW01000066	ELR77696	D505_17190	hypothetical protein D505_17190	248	100	AHHG01000011	EHM97804	EAAG1_08416
ANIW01000066	ELR77695	D505_17185	NodT family efflux transporter outer membrane lipoprotein	475	100	AHHG01000011	EHM97803	EAAG1_08411
ANIW01000066	ELR77694	D505_17180	hydrophobe/amphiphile efflux-1 (HAE1) family transporter	1047	100	AHHG01000011	EHM97802	EAAG1_08406
ANIW01000066	ELR77693	D505_17175	RND family efflux transporter MFP subunit	384	100	AHHG01000011	EHM97801	EAAG1_08401
ANIW01000066	ELR77692	D505_17170	AraC family transcriptional regulator	297	100	AHHG01000011	EHM97800	EAAG1_08396
ANIW01000066	ELR77691	D505_17165	type 12 methyltransferase	206	100	AHHG01000011	EHM97799	EAAG1_08391
ANIW01000066	ELR77690	D505_17160	bifunctional deaminase-reductase domain-containing protein	189	100	AHHG01000011	EHM97798	EAAG1_08386
ANIW01000066	ELR77689	D505_17155	TetR family transcriptional regulator	197	100	AHHG01000011	EHM97797	EAAG1_08381
ANIW01000066	ELR77688	D505_17150	acetyl-CoA acetyltransferase	394	100	AHHG01000011	EHM97796	EAAG1_08376
ANIW01000066	ELR77687	D505_17145	dihydrolipoamide dehydrogenase	466	100	AHHG01000011	EHM97795	EAAG1_08371
ANIW01000066	ELR77686	D505_17140	hypothetical protein D505_17140	157	100	AHHG01000011	EHM97794	EAAG1_08366
ANIW01000066	ELR77685	D505_17135	acetyl-CoA acetyltransferase	422	100	AHHG01000011	EHM97793	EAAG1_08361
ANIW01000066	ELR77684	D505_17130	hypothetical protein D505_17130	141	100	AHHG01000011	EHM97792	EAAG1_08356
ANIW01000066	ELR77683	D505_17125	protein containing C-terminal region of TrgB protein	192	100	AHHG01000011	EHM97791	EAAG1_08351
ANIW01000066	ELR77682	D505_17120	Hydrolase 3, haloacid dehalogenase-like hydrolase	271	100	AHHG01000011	EHM97790	EAAG1_08346
ANIW01000066	ELR77681	D505_17115	Phytanoyl-CoA dioxygenase	248	100	AHHG01000011	EHM97789	EAAG1_08341
ANIW01000066	ELR77680	D505_17110	hypothetical protein D505_17110	336	100	AHHG01000011	EHM97788	EAAG1_08336
ANIW01000066	ELR77679	D505_17105	hypothetical protein D505_17105	1054	100	AHHG01000011	EHM97787	EAAG1_08331
ANIW01000066	ELR77678	D505_17100	ABC transporter ATP-binding protein	290	100	AHHG01000011	EHM97786	EAAG1_08326
ANIW01000066	ELR77677	D505_17095	XRE family transcriptional regulator	68	100	AHHG01000011	EHM97785	EAAG1_08321
ANIW01000066	ELR77676	D505_17090	hypothetical protein D505_17090	171	100	AHHG01000011	EHM97784	EAAG1_08316
ANIW01000066	ELR77675	D505_17085	glutaryl-CoA dehydrogenase	452	100	AHHG01000011	EHM97783	EAAG1_08311
ANIW01000066	ELR77674	D505_17080	hypothetical protein D505_17080	352	100	AHHG01000011	EHM97782	EAAG1_08306
ANIW01000066	ELR77673	D505_17075	hypothetical protein D505_17075	207	100	AHHG01000011	EHM97781	EAAG1_08301
ANIW01000066	ELR77672	D505_17070	hypothetical protein D505_17070	468	100	AHHG01000011	EHM97780	EAAG1_08296
ANIW01000066	ELR77671	D505_17065	putative nucleotidyltransferase	248	100	AHHG01000011	EHM97779	EAAG1_08291
ANIW01000066	ELR77670	D505_17060	hypothetical protein D505_17060	460	100	AHHG01000011	EHM97778	EAAG1_08286
ANIW01000066	ELR77669	D505_17055	Type III effector HopPmaJ	110	100	AHHG01000011	EHM97777	EAAG1_08281
ANIW01000066	ELR77668	D505_17050	phytanoyl-CoA dioxygenase	337	100	AHHG01000011	EHM97776	EAAG1_08276
ANIW01000066	ELR77667	D505_17045	hypothetical protein D505_17045	204	100	AHHG01000011	EHM97775	EAAG1_08271
ANIW01000066	ELR77666	D505_17040	hypothetical protein D505_17040	256	100	AHHG01000011	EHM97774	EAAG1_08266
ANIW01000066	ELR77665	D505_17035	TonB-dependent receptor	897	100	AHHG01000011	EHM97773	EAAG1_08261
ANIW01000066	ELR77664	D505_17030	hypothetical protein D505_17030	446	100	AHHG01000011	EHM97772	EAAG1_08256
ANIW01000066	ELR77663	D505_17025	hypothetical protein D505_17025	530	100	AHHG01000011	EHM97771	EAAG1_08251
ANIW01000066	ELR77662	D505_17020	cytochrome-c peroxidase	379	100	AHHG01000011	EHM97770	EAAG1_08246
ANIW01000066	ELR77661	D505_17015	hypothetical protein D505_17015	160	100	AHHG01000011	EHM97769	EAAG1_08241
ANIW01000066	ELR77660	D505_17010	fatty acid hydroxylase	241	100	AHHG01000011	EHM97768	EAAG1_08236
ANIW01000066	ELR77659	D505_17005	Glyoxalase/bleomycin resistance protein/dioxygenase	118	100	AHHG01000011	EHM97767	EAAG1_08231
ANIW01000066	ELR77658	D505_17000	hypothetical protein D505_17000	96	100	AHHG01000011	EHM97766	EAAG1_08226
ANIW01000066	ELR77657	D505_16995	hypothetical protein D505_16995	108	100	AHHG01000011	EHM97765	EAAG1_08221
ANIW01000066	ELR77656	D505_16990	hypothetical protein D505_16990	75	100	AHHG01000011	EHM97764	EAAG1_08216
ANIW01000066	ELR77655	D505_16985	chloride channel protein	601	100	AHHG01000011	EHM97763	EAAG1_08211
ANIW01000066	ELR77654	D505_16980	cAMP-binding protein	207	100	AHHG01000011	EHM97762	EAAG1_08206
ANIW01000066	ELR77653	D505_16975	hypothetical protein D505_16975	261	100	AHHG01000011	EHM97761	EAAG1_08201
ANIW01000066	ELR77652	D505_16970	rhodanese domain-containing protein	469
ANIW01000066	ELR77613	D505_16775	secretion protein HlyD family protein, partial	346
			metallophosphoesterase	66		AHHG01000011	EHM97899	EAAG1_08921
			metallophosphoesterase	1171		AHHG01000011	EHM97898	EAAG1_08916
			succinate dehydrogenase/fumarate reductase iron-sulfur subunit	67		AHHG01000011	EHM97814	EAAG1_08466
			succinate dehydrogenase/fumarate reductase iron-sulfur subunit	182		AHHG01000011	EHM97813	EAAG1_08461
			rhodanese domain protein	467		AHHG01000011	EHM97760	EAAG1_08196
ANIW01000056	ELR80120	D505_06513	rhodanese domain-containing protein	125	100	AHHG01000011	EHM97759	EAAG1_08191
ANIW01000056	ELR80119	D505_06508	thioredoxin C-2	99	100	AHHG01000011	EHM97758	EAAG1_08186
ANIW01000056	ELR80118	D505_06503	TonB dependent receptor	625	100	AHHG01000011	EHM97757	EAAG1_08181
ANIW01000045	ELR80916	D505_01660	hypothetical protein D505_01660	325	100	AHHG01000012	EHM97756	EAAG1_09737
ANIW01000045	ELR80917	D505_01665	hypothetical protein D505_01665	291	100	AHHG01000012	EHM97755	EAAG1_09732
ANIW01000045	ELR80918	D505_01670	ribosomal RNA large subunit methyltransferase N	347	100	AHHG01000012	EHM97754	EAAG1_09727
ANIW01000045	ELR80919	queA	S-adenosylmethionine:tRNA ribosyltransferase-isomerase	349	100	AHHG01000012	EHM97753	queA
ANIW01000045	ELR80920	D505_01680	G:T/U mismatch-specific uracil/thymine DNA-glycosylase	163	100	AHHG01000012	EHM97752	EAAG1_09717
ANIW01000045	ELR80921	D505_01685	hypothetical protein D505_01685	163	100	AHHG01000012	EHM97751	EAAG1_09712
ANIW01000045	ELR80922	D505_01690	hypothetical protein D505_01690	151	100	AHHG01000012	EHM97750	EAAG1_09707
ANIW01000045	ELR80923	D505_01695	2-amino-3-ketobutyrate coenzyme a ligase	397	100	AHHG01000012	EHM97749	EAAG1_09702
ANIW01000045	ELR80924	D505_01700	hypothetical protein D505_01700	488	100	AHHG01000012	EHM97748	EAAG1_09697
ANIW01000045	ELR80925	D505_01705	Primosomal protein N' (replication factor Y) - superfamily II helicase	812	100	AHHG01000012	EHM97747	EAAG1_09692
ANIW01000045	ELR80926	D505_01710	Carbapenem antibiotics biosynthesis protein carD	389	100	AHHG01000012	EHM97746	EAAG1_09687
ANIW01000045	ELR80927	D505_01715	3-dehydroquinate synthase	347	100	AHHG01000012	EHM97745	EAAG1_09682
ANIW01000045	ELR80928	D505_01720	hypothetical protein D505_01720	196	100	AHHG01000012	EHM97744	EAAG1_09677
ANIW01000045	ELR80929	D505_01725	hypothetical protein D505_01725	210	100	AHHG01000012	EHM97743	EAAG1_09672
ANIW01000045	ELR80930	D505_01730	hypothetical protein D505_01730	207	100	AHHG01000012	EHM97742	EAAG1_09667
ANIW01000045	ELR80931	metG	methionyl-tRNA ligase	677	100	AHHG01000012	EHM97741	metG
ANIW01000045	ELR80932	D505_01740	hypothetical protein D505_01740	223	100	AHHG01000012	EHM97740	EAAG1_09657
ANIW01000045	ELR80933	D505_01745	methyltransferase	233	100	AHHG01000012	EHM97739	EAAG1_09652
ANIW01000045	ELR80934	D505_01750	transport protein	497	100	AHHG01000012	EHM97738	EAAG1_09647
ANIW01000045	ELR80935	D505_01755	multidrug resistance protein	377	100	AHHG01000012	EHM97737	EAAG1_09642
ANIW01000045	ELR80936	D505_01760	Outer membrane protein	436	100	AHHG01000012	EHM97736	EAAG1_09637
ANIW01000045	ELR80937	D505_01765	AraC family transcriptional regulator	276	100	AHHG01000012	EHM97735	EAAG1_09632
ANIW01000045	ELR80938	D505_01770	glycoside hydrolase family protein	544	99.8141	AHHG01000012	EHM97734	EAAG1_09627
ANIW01000045	ELR80939	D505_01775	hypothetical protein D505_01775	142	100	AHHG01000012	EHM97733	EAAG1_09622
ANIW01000045	ELR80940	D505_01780	hypothetical protein D505_01780	134	100	AHHG01000012	EHM97732	EAAG1_09617
ANIW01000045	ELR80941	D505_01785	butyryl-CoA dehydrogenase	379	100	AHHG01000012	EHM97731	EAAG1_09612
ANIW01000045	ELR80942	D505_01790	Long-chain acyl-CoA synthetases (AMP-forming)	588	100	AHHG01000012	EHM97730	EAAG1_09607
ANIW01000045	ELR80943	D505_01795	hypothetical protein D505_01795	523	100	AHHG01000012	EHM97729	EAAG1_09602
ANIW01000045	ELR80944	D505_01800	NAD-dependent protein deacetylase, SIR2 family	226	100	AHHG01000012	EHM97728	EAAG1_09597
ANIW01000045	ELR80945	D505_01805	hypothetical protein D505_01805	117	100	AHHG01000012	EHM97727	EAAG1_09592
ANIW01000045	ELR80946	D505_01810	putative enzyme with a TIM-barrel fold protein	219	100	AHHG01000012	EHM97726	EAAG1_09587
ANIW01000045	ELR80947	D505_01815	Crp/Fnr family transcriptional regulator	190	100	AHHG01000012	EHM97725	EAAG1_09582
ANIW01000045	ELR80948	D505_01820	bleomycin resistance protein	138	100	AHHG01000012	EHM97724	EAAG1_09577
ANIW01000045	ELR80949	D505_01825	hypothetical protein D505_01825	97	100	AHHG01000012	EHM97723	EAAG1_09572
ANIW01000045	ELR80950	D505_01830	hypothetical protein D505_01830	236	100	AHHG01000012	EHM97722	EAAG1_09567
ANIW01000045	ELR80951	D505_01835	hypothetical protein D505_01835	421	100	AHHG01000012	EHM97721	EAAG1_09562
ANIW01000045	ELR80952	D505_01840	hypothetical protein D505_01840	156	100	AHHG01000012	EHM97720	EAAG1_09557
ANIW01000045	ELR80953	D505_01845	hypothetical protein D505_01845	149	100	AHHG01000012	EHM97719	EAAG1_09552
ANIW01000045	ELR80954	D505_01850	response regulator containing a CheY-like receiver domain and an HTH DNA-binding domain	211	100	AHHG01000012	EHM97718	EAAG1_09547
ANIW01000045	ELR80955	D505_01855	putative signal transduction histidine kinase	367	100	AHHG01000012	EHM97717	EAAG1_09542
ANIW01000045	ELR80956	D505_01860	Sigma-54 dependent transcriptional regulator/response regulator	394	100	AHHG01000012	EHM97716	EAAG1_09537
ANIW01000045	ELR80957	D505_01865	NorM-like multidrug efflux protein	453	100	AHHG01000012	EHM97715	EAAG1_09532
ANIW01000045	ELR80958	D505_01870	hypothetical protein D505_01870	301	100	AHHG01000012	EHM97714	EAAG1_09527
ANIW01000045	ELR80959	D505_01875	hypothetical protein D505_01875	115	100	AHHG01000012	EHM97713	EAAG1_09522
ANIW01000045	ELR80960	D505_01880	Nitrilase/cyanide hydratase and apolipoprotein N-acyltransferase	505	100	AHHG01000012	EHM97712	EAAG1_09517
ANIW01000045	ELR80961	D505_01885	CzcA family heavy metal efflux protein	1032	100	AHHG01000012	EHM97711	EAAG1_09512
ANIW01000045	ELR80962	D505_01890	cation efflux system protein CzcB	361	100	AHHG01000012	EHM97710	EAAG1_09507
ANIW01000045	ELR80963	D505_01895	outer membrane efflux protein	415	100	AHHG01000012	EHM97709	EAAG1_09502
ANIW01000045	ELR80964	D505_01900	integral membrane sensor signal transduction histidine kinase	456	100	AHHG01000012	EHM97708	EAAG1_09497
ANIW01000045	ELR80965	D505_01905	Two-component system response regulatory protein	226	100	AHHG01000012	EHM97707	EAAG1_09492
ANIW01000045	ELR80966	D505_01910	Lipoate-protein ligase B	237	100	AHHG01000012	EHM97706	EAAG1_09487
ANIW01000045	ELR80967	D505_01915	Pyruvate/2-oxoglutarate dehydrogenase complex, dihydrolipoamide acyltransferase (E2) component,-related enzyme	435	100	AHHG01000012	EHM97705	EAAG1_09482
ANIW01000045	ELR80968	D505_01920	hypothetical protein D505_01920	43	100	AHHG01000012	EHM97704	EAAG1_09477
ANIW01000043	ELR81044	D505_01450	tyrosine-protein kinase ptk	793	100	AHHG01000013	EHM97703	EAAG1_09857
ANIW01000043	ELR81043	D505_01445	polysaccharide export protein	236	100	AHHG01000013	EHM97702	EAAG1_09852
ANIW01000043	ELR81042	D505_01440	hypothetical protein D505_01440	306	100	AHHG01000013	EHM97701	EAAG1_09847
ANIW01000043	ELR81041	D505_01435	ABC transporter	540	100	AHHG01000013	EHM97700	EAAG1_09842
ANIW01000043	ELR81040	D505_01430	hypothetical protein D505_01430	364	100	AHHG01000013	EHM97699	EAAG1_09837
ANIW01000043	ELR81039	D505_01425	hypothetical protein D505_01425	89	100	AHHG01000013	EHM97698	EAAG1_09832
ANIW01000043	ELR81038	D505_01420	hypothetical protein D505_01420	146	100	AHHG01000013	EHM97697	EAAG1_09827
ANIW01000043	ELR81037	D505_01415	lipopolysaccharide biosynthesis glycosyltransferase	371	100	AHHG01000013	EHM97696	EAAG1_09822
ANIW01000043	ELR81036	D505_01410	hypothetical protein D505_01410	329	100	AHHG01000013	EHM97695	EAAG1_09817
ANIW01000043	ELR81035	D505_01405	glucose transferase	368	100	AHHG01000013	EHM97694	EAAG1_09812
ANIW01000043	ELR81034	D505_01400	glycosyltransferase	376	100	AHHG01000013	EHM97693	EAAG1_09807
ANIW01000043	ELR81033	D505_01395	hypothetical protein D505_01395	422	100	AHHG01000013	EHM97692	EAAG1_09802
ANIW01000043	ELR81032	D505_01390	glycosyltransferase YibD	332	100	AHHG01000013	EHM97691	EAAG1_09797
ANIW01000043	ELR81031	D505_01385	glycosyltransferase	287	100	AHHG01000013	EHM97690	EAAG1_09792
ANIW01000043	ELR81030	D505_01380	stress protein	315	100	AHHG01000013	EHM97689	EAAG1_09787
ANIW01000043	ELR81029	D505_01375	glycosyltransferase	293	100	AHHG01000013	EHM97688	EAAG1_09782
ANIW01000043	ELR81028	D505_01370	stress protein	310	100	AHHG01000013	EHM97687	EAAG1_09777
ANIW01000043	ELR81027	D505_01365	capsular polysaccharide biosynthesis protein Cps4H	360	100	AHHG01000013	EHM97686	EAAG1_09772
ANIW01000043	ELR81026	D505_01360	glycosyl transferase	304	100	AHHG01000013	EHM97685	EAAG1_09767
ANIW01000043	ELR81025	D505_01355	glycosyl transferase family protein	308	100	AHHG01000013	EHM97684	EAAG1_09762
ANIW01000043	ELR81024	D505_01350	putative PLP-dependent enzyme possibly involved in cell wall biogenesis	360	100	AHHG01000013	EHM97683	EAAG1_09757
ANIW01000043	ELR81023	D505_01345	lipopolysaccharide biosynthesis protein wzxC	478	100	AHHG01000013	EHM97682	EAAG1_09752
ANIW01000043	ELR81022	D505_01340	UDP-galactose 4-epimerase	319	100	AHHG01000013	EHM97681	EAAG1_09747
			glycosyltransferase, partial	178		AHHG01000013	EHM97680	EAAG1_09742
ANIW01000050	ELR80591	D505_03217	Chromosomal replication initiator protein dnaA	470	100	AHHG01000014	EHM97679	EAAG1_10902
ANIW01000050	ELR80590	D505_03212	protein tyrosine phosphatase	149	100	AHHG01000014	EHM97678	EAAG1_10897
ANIW01000050	ELR80589	D505_03207	putative methyltransferase	232	100	AHHG01000014	EHM97677	EAAG1_10892
ANIW01000050	ELR80588	D505_03202	hypothetical protein D505_03202	374	100	AHHG01000014	EHM97676	EAAG1_10887
ANIW01000050	ELR80587	D505_03197	hypothetical protein D505_03197	190	100	AHHG01000014	EHM97675	EAAG1_10882
ANIW01000050	ELR80586	D505_03192	GreA/GreB family elongation factor	126	100	AHHG01000014	EHM97674	EAAG1_10877
ANIW01000050	ELR80585	D505_03187	peptide chain release factor 3	532	100	AHHG01000014	EHM97673	EAAG1_10872
ANIW01000050	ELR80584	D505_03182	hypothetical protein D505_03182	182	100	AHHG01000014	EHM97672	EAAG1_10867
ANIW01000050	ELR80583	D505_03177	CAAX amino terminal protease family protein	276	100	AHHG01000014	EHM97671	EAAG1_10862
ANIW01000052	ELR80497	D505_04454	Nucleoside 5-triphosphatase RdgB (dHAPTP, dITP, XTP-specific), partial	188	100	AHHG01000014	EHM97670	EAAG1_10857
ANIW01000052	ELR80496	D505_04449	ribonuclease Z	304	100	AHHG01000014	EHM97669	EAAG1_10852
ANIW01000052	ELR80495	D505_04444	hypothetical protein D505_04444	255	100	AHHG01000014	EHM97668	EAAG1_10847
ANIW01000052	ELR80494	D505_04439	hypothetical protein D505_04439	551	100	AHHG01000014	EHM97667	EAAG1_10842
ANIW01000052	ELR80493	D505_04434	hypothetical protein D505_04434	986	100	AHHG01000014	EHM97666	EAAG1_10837
ANIW01000052	ELR80492	D505_04429	hypothetical protein D505_04429	241	100	AHHG01000014	EHM97665	EAAG1_10832
ANIW01000052	ELR80491	D505_04424	transglutaminase	630	100	AHHG01000014	EHM97664	EAAG1_10827
ANIW01000052	ELR80490	D505_04419	hypothetical protein D505_04419	645	100	AHHG01000014	EHM97663	EAAG1_10822
ANIW01000052	ELR80489	D505_04414	glycosidase related protein	322	100	AHHG01000014	EHM97662	EAAG1_10817
ANIW01000052	ELR80488	D505_04409	signal transducer	430	100	AHHG01000014	EHM97661	EAAG1_10812
ANIW01000052	ELR80487	D505_04404	Dimethyladenosine transferase	255	100	AHHG01000014	EHM97660	EAAG1_10807
ANIW01000052	ELR80486	D505_04399	hypothetical protein D505_04399	299	100	AHHG01000014	EHM97659	EAAG1_10802
ANIW01000052	ELR80485	D505_04394	hypothetical protein D505_04394	95	100	AHHG01000014	EHM97658	EAAG1_10797
ANIW01000052	ELR80484	D505_04389	bacitracin resistance protein	272	100	AHHG01000014	EHM97657	EAAG1_10792
ANIW01000052	ELR80483	D505_04384	hypothetical protein D505_04384	137	100	AHHG01000014	EHM97656	EAAG1_10787
ANIW01000052	ELR80482	D505_04379	Pseudouridine synthase	235	100	AHHG01000014	EHM97655	EAAG1_10782
ANIW01000052	ELR80481	D505_04374	hypothetical protein D505_04374	681	100	AHHG01000014	EHM97654	EAAG1_10777
ANIW01000052	ELR80480	D505_04369	MarR family transcriptional regulator with acetyltransferase activity	320	100	AHHG01000014	EHM97653	EAAG1_10772
ANIW01000052	ELR80479	D505_04364	hypothetical protein D505_04364	355	100	AHHG01000014	EHM97652	EAAG1_10767
ANIW01000052	ELR80478	D505_04359	Metal-dependent phosphohydrolase, HD region, subdomain	146	100	AHHG01000014	EHM97651	EAAG1_10762
ANIW01000052	ELR80477	D505_04354	hypothetical protein D505_04354	97	100	AHHG01000014	EHM97650	EAAG1_10757
ANIW01000052	ELR80476	D505_04349	hypothetical protein D505_04349	411	100	AHHG01000014	EHM97649	EAAG1_10752
ANIW01000052	ELR80475	D505_04344	Acyl-CoA dehydrogenase	607	100	AHHG01000014	EHM97648	EAAG1_10747
ANIW01000052	ELR80474	D505_04339	Acetyl-CoA acetyltransferase	392	100	AHHG01000014	EHM97647	EAAG1_10742
ANIW01000052	ELR80473	D505_04334	S23 ribosomal protein	120	100	AHHG01000014	EHM97646	EAAG1_10737
ANIW01000052	ELR80472	D505_04329	3-hydroxyacyl-CoA dehydrogenase	800	100	AHHG01000014	EHM97645	EAAG1_10732
ANIW01000052	ELR80471	D505_04324	Regulatory protein, MarR	158	100	AHHG01000014	EHM97644	EAAG1_10727
ANIW01000052	ELR80470	D505_04319	ABC transporter	310	100	AHHG01000014	EHM97643	EAAG1_10722
ANIW01000052	ELR80469	D505_04314	transport system permease	326	100	AHHG01000014	EHM97642	EAAG1_10717
ANIW01000052	ELR80468	D505_04309	Thiol:disulfide interchange protein tlpA	188	100	AHHG01000014	EHM97641	EAAG1_10712
ANIW01000052	ELR80467	D505_04304	phenylacetate-CoA oxygenase/reductase, PaaK subunit	347	100	AHHG01000014	EHM97640	EAAG1_10707
ANIW01000052	ELR80466	D505_04299	SanA protein	193	100	AHHG01000014	EHM97639	EAAG1_10702
ANIW01000052	ELR80465	D505_04294	HTH-type transcriptional regulator y4wC	104	100	AHHG01000014	EHM97638	EAAG1_10697
ANIW01000052	ELR80464	D505_04289	hypothetical protein D505_04289	210	100	AHHG01000014	EHM97637	EAAG1_10692
ANIW01000052	ELR80463	D505_04284	uridine kinase	206	100	AHHG01000014	EHM97636	EAAG1_10687
ANIW01000052	ELR80462	D505_04279	hypothetical protein D505_04279	116	100	AHHG01000014	EHM97635	EAAG1_10682
ANIW01000052	ELR80461	D505_04274	methylmalonyl-CoA mutase small subunit	391	100	AHHG01000014	EHM97634	EAAG1_10677
ANIW01000052	ELR80460	D505_04269	hypothetical protein D505_04269	384	100	AHHG01000014	EHM97633	EAAG1_10672
ANIW01000052	ELR80459	D505_04264	hypothetical protein D505_04264	89	100	AHHG01000014	EHM97632	EAAG1_10667
ANIW01000052	ELR80458	D505_04259	Acetylornithine deacetylase/Succinyl-diaminopimelate desuccinylase related deacylase	462	100	AHHG01000014	EHM97631	EAAG1_10662
ANIW01000052	ELR80457	D505_04254	short chain dehydrogenase	234	100	AHHG01000014	EHM97630	EAAG1_10657
ANIW01000052	ELR80456	D505_04249	Electron transfer flavoprotein, beta subunit	248	100	AHHG01000014	EHM97629	EAAG1_10652
ANIW01000052	ELR80455	D505_04244	electron transfer flavoprotein subunit alpha	315	100	AHHG01000014	EHM97628	EAAG1_10647
ANIW01000052	ELR80454	D505_04239	hypothetical protein D505_04239	184	100	AHHG01000014	EHM97627	EAAG1_10642
ANIW01000052	ELR80453	D505_04234	nucleoside transporter	458	100	AHHG01000014	EHM97626	EAAG1_10637
ANIW01000052	ELR80452	D505_04229	hypothetical protein D505_04229	444	100	AHHG01000014	EHM97625	EAAG1_10632
ANIW01000052	ELR80451	D505_04224	hypothetical protein D505_04224	557	100	AHHG01000014	EHM97624	EAAG1_10627
ANIW01000052	ELR80450	D505_04219	hypothetical protein D505_04219	264	100	AHHG01000014	EHM97623	EAAG1_10622
ANIW01000052	ELR80449	D505_04214	Isoaspartyl aminopeptidase / Asp-X dipeptidase	326	100	AHHG01000014	EHM97622	EAAG1_10617
ANIW01000052	ELR80448	D505_04209	cyanophycinase	275	100	AHHG01000014	EHM97621	EAAG1_10612
ANIW01000052	ELR80447	D505_04204	hypothetical protein D505_04204	928	100	AHHG01000014	EHM97620	EAAG1_10607
ANIW01000052	ELR80446	D505_04199	hypothetical protein D505_04199	482	98.6547	AHHG01000014	EHM97619	EAAG1_10602
ANIW01000052	ELR80445	thrA	bifunctional aspartokinase I/homoserine dehydrogenase I	816	100	AHHG01000014	EHM97618	thrA
ANIW01000052	ELR80444	D505_04189	homoserine kinase	308	100	AHHG01000014	EHM97617	EAAG1_10592
ANIW01000052	ELR80443	D505_04184	threonine synthase	429	100	AHHG01000014	EHM97616	EAAG1_10587
[truncated: 1,834 more rows]
