# Supplementary material for: Insights from the Genome Annotation of Elizabethkingia anophelis from the Malaria Vector Anopheles gambiae
Source: PLoS One. 2014 May 19;9(5):e97715. doi: 10.1371/journal.pone.0097715 (PMC4026382; doi:10.1371/journal.pone.0097715)
Supplement: Table S3 — Carbohydrate-active-enzyme proteins in the E. anophelis genome. (XLSX) [file pone.0097715.s008.xlsx]

## Sheet: CAZy
Table S3. CAZymes in the E. anophelis genome.
Locus ID	Protein ID	Length	Query-Pfam domains	CAZy Families	Protein name
D505_08220	ELR79519	866	Cu-oxidase_3|Cu-oxidase|Cu-oxidase_2	AA1	multicopper oxidase type 3
D505_14742	ELR78557	736	peroxidase|peroxidase	AA2	catalase/hydroperoxidase HPI(I)
D505_18160	ELR77888	417	Pyr_redox_2	AA3	NADH dehydrogenase, FAD-containing subunit
D505_11486	ELR78903	489	OmpA	AA5	hypothetical protein D505_11486
D505_09278	ELR79360	440	OmpA	AA5	OmpA/MotB
D505_16098	ELR78201	230	OmpA	AA5	OmpA/MotB domain protein
D505_05279	ELR80306	341	OmpA	AA5	OmpA/MotB domain-containing protein
D505_08360	ELR79547	335	OmpA	AA5	OmpA/MotB domain-containing protein
D505_10232	ELR79124	513	OmpA	AA5	Thrombospondin type 3 repeat:OmpA/MotB
D505_10227	ELR79123	483	OmpA	AA5	Thrombospondin type 3 repeat:OmpA/MotB
D505_01210	ELR81066	156	n/a	AA6	endoribonuclease L-PSP
D505_17890	ELR77834	380	Ribonuc_L-PSP	AA6	repressor-binding protein
D505_06858	ELR79921	315	Peptidase_M28	CBM12	peptidase M28
D505_00660	ELR81158	384	Chitin_bind_3	CBM12|AA10	chitin-binding protein
D505_17795	ELR77815	628	MreB_Mbl|HSP70	CBM13	molecular chaperone DnaK
D505_14767	ELR78562	443	Astacin|RicinB_lectin_2|RicinB_lectin_2	CBM13	peptidase M12A astacin
D505_09478	ELR79398	320	PI-PLC-X	CBM13	phosphatidylinositol diacylglycerol-lyase
D505_05819	ELR80209	361	CCP_MauG	CBM2	cytochrome-c peroxidase
D505_15988	ELR78179	315	GDPD	CBM2	glycerophosphoryl diester phosphodiesterase
D505_06338	ELR80085	349	Pkinase|Pkinase_Tyr	CBM2	serine/threonine protein kinase
D505_18410	ELR77938	384	HTH_18	CBM20	AraC family transcriptional regulator
D505_15158	ELR78013	518	n/a	CBM20	AraC family transcriptional regulator
D505_16708	ELR78320	361	HTH_18	CBM20	AraC family transcriptional regulator
D505_08385	ELR79552	384	HTH_18	CBM20	AraC family transcriptional regulator
D505_15298	ELR78041	518	RNase_E_G	CBM20	cytoplasmic axial filament protein CafA and Ribonuclease G
D505_15168	ELR78015	512	n/a	CBM20	DNA-binding domain-containing protein
D505_00690	ELR81164	502	HTH_18	CBM20	DNA-binding domain-containing protein
D505_12361	ELR79076	574	HTH_18	CBM20	hypothetical protein D505_12361
D505_12530	ELR78633	450	n/a	CBM32	endonuclease/exonuclease/phosphatase
D505_15293	ELR78040	266	n/a	CBM32	endonuclease/exonuclease/phosphatase
D505_04884	ELR80407	554	PT-HINT|Colicin-DNase|WHH	CBM32	Hedgehog/intein hint domain-containing protein
D505_08730	ELR79620	624	n/a	CBM32	heparinase II/III family protein
D505_01545	ELR80986	784	Beta_helix	CBM32	hypothetical protein D505_01545
D505_17260	ELR77710	448	DUF3472	CBM32	nematoblast specific protein nb031
D505_11726	ELR78951	427	DUF3472	CBM32	nematoblast specific protein nb031
D505_13445	ELR78816	779	Phosphoesterase|Phosphoesterase	CBM32	phospholipase C, phosphocholine-specific
D505_13160	ELR78759	722	M60-like	CBM32	wall-associated protein
D505_17380	ELR77734	1185	n/a	CBM32	YD repeat-/RHS repeat-containing protein
D505_08450	ELR79565	1170	n/a	CBM32	YD repeat-/RHS repeat-containing protein
D505_04964	ELR80243	748	Glyco_hydro_20|CHB_HEX_C_1|F5_F8_type_C	CBM32|GH20	Glycoside hydrolase family 20
D505_14187	ELR78446	1287	Glyco_hydro_31|F5_F8_type_C	CBM32|GH31	alpha-xylosidase
D505_05789	ELR80203	2320	SpvB	CBM35	cytoplasmic membrane protein
D505_14372	ELR78483	401	GSDH	CBM35	glucose sorbosone dehydrogenase
D505_03347	ELR80617	379	Thiol_cytolysin	CBM47	hemolysin
D505_03352	ELR80618	516	Thiol_cytolysin	CBM47	hemolysin
D505_14442	ELR78497	635	CBM_48|Alpha-amylase|Alpha-amylase_C	CBM48	1,4-alpha-glucan-branching protein
D505_08550	ELR79584	306	DnaJ|DnaJ_C|DnaJ_C	CBM48	chaperone DnaJ domain-containing protein
D505_15923	ELR78166	722	n/a	CBM48	chromosome condensation regulator RCC1
D505_00230	ELR81254	787	AAA_10|DnaJ|AAA_10	CBM48	conjugation system ATPase, TraG family protein, partial
D505_09293	ELR79363	370	DnaJ|DnaJ_C	CBM48	DnaJ-class molecular chaperone with C-terminal Zn finger domain
D505_03992	ELR80577	658	n/a	CBM48	Ig domain-containing protein
D505_14117	ELR78432	413	DUF3472	CBM5	fibronectin type III domain-containing protein
D505_15368	ELR78055	267	Acid_phosphat_B	CBM50	5'-nucleotidase
D505_02987	ELR80694	139	n/a	CBM50	bacterial SH3 domain protein
D505_15213	ELR78024	280	Abhydrolase_5|Abhydrolase_6|Peptidase_S9|BAAT_C	CBM50	esterase
D505_12865	ELR78700	437	Lipase_GDSL_2	CBM50	hypothetical protein D505_12865
D505_07383	ELR79711	215	NLPC_P60	CBM50	lipoprotein
D505_11991	ELR79004	633	n/a	CBM50	LysM-repeat protein
D505_11916	ELR78989	432	Amidase_3	CBM50	N-acetylmuramoyl-L-alanine amidase
D505_13722	ELR78353	174	NLPC_P60	CBM50	NlP/P60
D505_10847	ELR79247	239	NLPC_P60	CBM50	NLP/P60 protein
D505_05694	ELR80184	517	Peptidase_M23	CBM50	peptidase M23B precursor
D505_17960	ELR77848	154	DPBB_1	CBM50	rare lipoprotein a
D505_17995	ELR77855	505	Sulfatase|Sulfatase	CBM51	Cerebroside-sulfatase
D505_03762	ELR80531	454	Sulfatase	CBM51	Cerebroside-sulfatase
D505_16608	ELR78300	529	F5_F8_type_C	CBM51	hypothetical protein D505_16608
D505_07288	ELR79692	678	Sulfatase	CBM51	sulfatase
D505_16800	ELR77618	134	n/a	CBM6	Cytochrome c551/c552
D505_04709	ELR80372	136	n/a	CBM6	cytochrome c551/c552
D505_17990	ELR77854	383	FGE-sulfatase	CBM6	hypothetical protein D505_17990
D505_16143	ELR78210	304	n/a	CBM6	PKD domain-containing protein
D505_05644	ELR80174	277	n/a	CBM6|GH16	hypothetical protein D505_05644
D505_01770	ELR80938	576	Cellulase|CBM_6	CBM6|GH5	glycoside hydrolase family protein
D505_11271	ELR78860	375	Esterase	CE1	alpha-dextran endo-1,6-alpha-glucosidase
D505_06288	ELR80075	377	Beta-lactamase	CE1	beta-lactamase
D505_08775	ELR79629	270	Esterase	CE1	esterase
D505_14962	ELR78601	288	Esterase	CE1	esterase
D505_14837	ELR78576	347	Esterase	CE1	hydrolase of alpha/beta superfamily protein
D505_14142	ELR78437	211	ABC_tran	CE1	multidrug ABC transporter ATPase
D505_01925	ELR80858	254	Abhydrolase_2|Abhydrolase_5	CE1	phospholipase/carboxylesterase
D505_18070	ELR77870	284	n/a	CE1	putative peptidase
D505_10322	ELR79142	212	Lactamase_B	CE1	Zn-dependent hydrolase, including glyoxylase
D505_03462	ELR80640	326	Abhydrolase_3	CE10	alpha/beta hydrolase
D505_05224	ELR80295	444	COesterase|Abhydrolase_3	CE10	carboxylesterase type B
D505_12710	ELR78669	667	Peptidase_S9	CE10	dipeptidyl anminopeptidase
D505_14998	ELR77981	711	DPPIV_N|Abhydrolase_6|Abhydrolase_5|Peptidase_S9	CE10	Dipeptidyl peptidase IV
D505_03252	ELR80598	723	DPPIV_N|Peptidase_S9	CE10	dipeptidyl-peptidase IV
D505_18345	ELR77925	719	DPPIV_N|Abhydrolase_6|Peptidase_S9	CE10	dipeptidyl-peptidase IV
D505_04629	ELR80356	795	Peptidase_S9	CE10	hypothetical protein D505_04629
D505_13465	ELR78820	307	Abhydrolase_3	CE10	lipase/esterase
D505_14007	ELR78410	957	Peptidase_S9	CE10	peptidase S9 prolyl oligopeptidase active site domain-containing protein
D505_13490	ELR78825	666	Abhydrolase_6	CE10	prolyl oligopeptidase
D505_05089	ELR80268	708	Peptidase_S9_N|Peptidase_S9	CE10	Secreted peptidase, family S9
D505_07888	ELR79808	705	Peptidase_S9_N|Peptidase_S9	CE10	Serine proteases of the peptidase family S9A
D505_16008	ELR78183	424	DEAD|Helicase_C	CE11	ATP-dependent RNA helicase RhlE
D505_13150	ELR78757	435	DEAD|Helicase_C|DbpA	CE11	ATP-independent RNA helicase
D505_09798	ELR79460	465	LpxC|FabA	CE11	bifunctional UDP-3-O-[3-hydroxymyristoyl] N-acetylglucosamine deacetylase/(3R)-hydroxymyristoyl-[acyl-carrier-protein] dehydratase
D505_16038	ELR78189	560	DEAD|Helicase_C|DbpA	CE11	dead/deah box helicase domain protein
D505_09818	ELR79464	514	Response_reg|PglZ	CE11	response regulator
D505_05264	ELR80303	235	Response_reg|LytTR	CE11	Response regulator T Signal transduction mechanisms
D505_03652	ELR80509	448	Response_reg|Sigma54_activat|AAA_5|HTH_8	CE11	response regulator with CheY-like receiver, AAA-type ATPase, and DNA-binding domains
D505_01860	ELR80956	394	Response_reg|Sigma54_activat	CE11	Sigma-54 dependent transcriptional regulator/response regulator
D505_14272	ELR78463	448	DEAD|Helicase_C	CE11	Superfamily II DNA and RNA helicase
D505_06938	ELR79937	428	Sigma54_activat|HTH_8	CE11	transcriptional regulator
D505_10787	ELR79235	224	Response_reg|Trans_reg_C	CE11	Transcriptional regulatory protein cusR
D505_05274	ELR80305	442	Response_reg|Sigma54_activat|AAA_5|HTH_8	CE11	two component sigma-54 specific Fis family transcriptional regulator
D505_06128	ELR80043	228	Response_reg|Trans_reg_C	CE11	two-component system, transcriptional regulatory protein
D505_10792	ELR79236	241	PIG-L	CE14	hypothetical protein D505_10792
D505_01905	ELR80965	226	Response_reg|Trans_reg_C	CE14	Two-component system response regulatory protein
D505_15768	ELR78135	251	n/a	CE4	polysaccharide deacetylase
D505_13702	ELR78349	257	Polysacc_deac_1	CE4	polysaccharide deacetylase
D505_04554	ELR80341	1126	Glyco_hydro_18|Polysacc_deac_1|Glyco_tranf_2_3|Glycos_transf_2|Glyco_trans_2_3	CE4|GH18	polysaccharide deacetylase
D505_07638	ELR79758	386	n/a	CE8	hypothetical protein D505_07638
D505_15913	ELR78164	365	n/a	CE8	hypothetical protein D505_15913
D505_05674	ELR80180	444	Amidohydro_5|Amidohydro_4|Amidohydro_1	CE9	dihydroorotase
D505_07768	ELR79784	639	Glucosamine_iso|PIG-L	CE9	glucosamine-6-phosphate deaminase-like protein
D505_09363	ELR79375	444	Glyco_hydro_1	GH1	beta-galactosidase
D505_07063	ELR79962	307	Polysacc_synt_2	GH1	dTDP-4-dehydrorhamnose reductase
D505_05978	ELR80013	285	Polysacc_synt_2	GH1	dTDP-4-dehydrorhamnose reductase
D505_09878	ELR79476	349	Glucokinase	GH1	glucokinase
D505_11946	ELR78995	584	n/a	GH1	hypothetical protein D505_11946
D505_17120	ELR77682	271	Hydrolase_3|S6PP	GH100	Hydrolase 3, haloacid dehalogenase-like hydrolase
D505_15198	ELR78021	416	DUF2264	GH105	hypothetical protein D505_15198
D505_18190	ELR77894	351	GFO_IDH_MocA	GH109	oxidoreductase
D505_13030	ELR78733	462	GFO_IDH_MocA	GH109	oxidoreductase domain-containing protein
D505_05344	ELR80319	971	Peptidase_M16_C	GH12	M16 family peptidase
D505_15383	ELR78058	439	Peptidase_M16_C	GH12	peptidase
D505_08605	ELR79595	949	Peptidase_M16|Peptidase_M16_C|Peptidase_M16_C	GH12	peptidase M16 domain-containing protein
D505_11092	ELR79296	911	Peptidase_M16|Peptidase_M16_C|Peptidase_M16_C	GH12	peptidase M16 domain-containing protein
D505_04979	ELR80246	599	DUF4091	GH123	hypothetical protein D505_04979
D505_14452	ELR78499	473	DUF1237	GH125	six-hairpin glycosidase-like protein
D505_15103	ELR78002	427	Alpha-amylase	GH13	1,4-alpha-glucan branching enzyme
D505_01645	ELR81006	491	Alpha-amylase	GH13	cytoplasmic alpha-amylase
D505_08285	ELR79532	353	dCMP_cyt_deam_1|RibD_C	GH13	diaminohydroxyphosphoribosylaminopyrimidine deaminase
D505_07238	ELR79997	143	dCMP_cyt_deam_1	GH13	tRNA-specific adenosine-34 deaminase
D505_04414	ELR80489	322	DUF377	GH130	glycosidase related protein
D505_00845	ELR81122	392	DUF377	GH130	glycosidase-like protein
D505_03082	ELR80713	349	FAD_binding_6|NAD_binding_1|Fer2	GH130	PaaE-like NADH oxidoreductase
D505_17295	ELR77717	369	Acyl_transf_3	GH16	acyltransferase
D505_03927	ELR80564	262	HTH_18	GH16	AraC family transcriptional regulator
D505_16283	ELR78238	276	Glyco_hydro_16	GH16	beta-glucanase
D505_13520	ELR78831	247	GDPD	GH16	glycerophosphoryl diester phosphodiesterase
D505_00840	ELR81121	459	MFS_2|MFS_1|ATG22	GH17	sugar (glycoside-Pentoside-hexuronide) transporter
D505_08660	ELR79606	338	Glyco_hydro_18	GH18	endo-beta-N-acetylglucosaminidase F1 domain protein
D505_01595	ELR80996	472	DUF1735|F5_F8_type_C	GH18	exo-alpha sialidase
D505_15818	ELR78145	364	Glyco_hydro_18	GH18	glycoside hydrolase
D505_01585	ELR80994	342	n/a	GH18	glycosyl hydrolase family 18,F5/8 type C domain-containing protein
D505_17660	ELR77788	329	n/a	GH18	hypothetical protein D505_17660
D505_04104	ELR80427	211	AhpC-TSA	GH18	Peroxiredoxin
D505_17665	ELR77789	335	n/a	GH18	secreted endo-beta-N-acetylglucosaminidase EndoS
D505_11311	ELR78868	259	adh_short|adh_short_C2	GH18	short chain dehydrogenase
D505_16088	ELR78199	560	Peptidase_S8	GH18	Subtilisin-like serine protease
D505_01975	ELR80868	871	tRNA-synt_1|tRNA-synt_1g|tRNA-synt_1_2|tRNA-synt_1g|Anticodon_1	GH18	valyl-tRNA synthetase
D505_17830	ELR77822	293	Glyco_hydro_19	GH19	chitinase
D505_16228	ELR78227	155	DUF4280	GH19	hypothetical protein D505_16228
D505_01570	ELR80991	1139	Glyco_hydro_2_N|Glyco_hydro_2_C|Bgal_small_N	GH2	beta-galactosidase
D505_12835	ELR78694	692	Glyco_hydro_2_N|Glyco_hydro_2|Glyco_hydro_2_C	GH2	beta-galactosidase
D505_11761	ELR78958	1030	Glyco_hydro_2_N|Glyco_hydro_2|Glyco_hydro_2_C|Bgal_small_N	GH2	beta-galactosidase
D505_02235	ELR80805	391	Thioredoxin|DUF255|Thioredoxin_2	GH2	disulfide-isomerase
D505_04904	ELR80231	821	Glyco_hydro_2	GH2	Glycoside hydrolase precursor family 2
D505_16703	ELR78319	752	Glyco_hydro_20|PA14	GH20	beta-N-acetylhexosaminidase
D505_13610	ELR78849	748	Glyco_hydro_20	GH20	beta-N-acetylhexosaminidase
D505_11341	ELR78874	426	MFS_1	GH20	L-fucose transporter
D505_05444	ELR80134	480	n/a	GH20	major facilitator superfamily MFS_1
D505_10997	ELR79277	668	Glyco_hydro_20	GH20	N-acetyl-beta-hexosaminidase
D505_16158	ELR78213	277	SLT	GH23	lytic transglycosylase
D505_05354	ELR80321	346	Amidase_2	GH23	N-acetylmuramoyl-L-alanine amidase
D505_05069	ELR80264	281	Peptidase_M23	GH23	peptidase M23B
D505_00605	ELR81175	217	Peptidase_M23	GH23	peptidase, M23 family protein
D505_00645	ELR81183	1933	Toprim_2|N6_Mtase|Methyltransf_26|Helicase_C	GH23	SNF2-related protein
D505_00080	ELR81284	452	n/a	GH23	SNF2-related protein, partial
D505_00315	ELR81239	930	Toprim_2|N6_Mtase|Methyltransf_26	GH23	SNF2-related protein, partial
D505_00990	ELR81092	315	SLT	GH23|CBM50	lytic murein transglycosylase
D505_17350	ELR77728	166	VanY|Peptidase_M15_4	GH23|CBM50	peptidase m15b and m15c dd-carboxypeptidase vany/endolysin
D505_18165	ELR77889	285	Glyco_hydro_25	GH25	1,4-beta-N-acetylmuramidase
D505_15863	ELR78154	385	Melibiase	GH27	alpha-galactosidase
D505_18040	ELR77864	239	MIP	GH27	aquaporin
D505_13410	ELR78809	243	MIP	GH27	MIP family channel protein
D505_01110	ELR81046	373	Lactonase	GH28	6-phosphogluconolactonase
D505_12760	ELR78679	377	Lactonase	GH28	hypothetical protein D505_12760
D505_12840	ELR78695	497	Alpha_L_fucos	GH29	alpha-L-fucosidase
D505_14988	ELR77979	143	Alpha_L_fucos	GH29	alpha-L-fucosidase
D505_14993	ELR77980	308	Alpha_L_fucos	GH29	alpha-L-fucosidase
D505_07628	ELR79756	444	Alpha_L_fucos	GH29	alpha-L-fucosidase
D505_03432	ELR80634	613	Alpha_L_fucos	GH29	alpha-L-fucosidase
D505_09498	ELR79400	480	Alpha_L_fucos	GH29	alpha-L-fucosidase
D505_09608	ELR79422	742	Alpha_L_fucos|CHB_HEX_C|F5_F8_type_C	GH29|CBM32	alpha-1,3/4-fucosidase
D505_02120	ELR80897	625	Alpha_L_fucos|F5_F8_type_C	GH29|CBM32	alpha-L-fucosidase
D505_17735	ELR77803	514	Beta-lactamase|DUF3471	GH3	Beta-lactamase
D505_16123	ELR78206	475	Beta-lactamase	GH3	beta-lactamase
D505_16900	ELR77638	370	Beta-lactamase	GH3	beta-lactamase
D505_16333	ELR78248	359	Beta-lactamase	GH3	beta-lactamase
D505_17700	ELR77796	456	Beta-lactamase	GH3	beta-lactamase
D505_01130	ELR81050	496	Beta-lactamase	GH3	beta-lactamase
D505_14852	ELR78579	458	Beta-lactamase	GH3	beta-lactamase
D505_11057	ELR79289	376	Beta-lactamase	GH3	beta-lactamase
D505_15113	ELR78004	353	Beta-lactamase	GH3	beta-lactamase
D505_04924	ELR80235	206	Lipase_GDSL	GH3	G-D-S-L family lipolytic protein
D505_05719	ELR80189	562	Glyco_hydro_3	GH3	glycoside hydrolase
D505_08935	ELR79661	827	Glyco_hydro_3|Glyco_hydro_3_C|Fn3-like	GH3	glycoside hydrolase family protein
D505_02250	ELR80808	400	DUF1343	GH3	hypothetical protein D505_02250
D505_05334	ELR80317	753	Glyco_hydro_3|Glyco_hydro_3_C|Fn3-like	GH3	hypothetical protein D505_05334
D505_14262	ELR78461	219	Lipase_GDSL_2	GH3	hypothetical protein D505_14262
D505_15528	ELR78087	218	Amidase_2	GH3	N-acetylmuramoyl-L-alanine amidase
D505_09678	ELR79436	354	Beta-lactamase	GH3	penicillin-binding protein 4
D505_12326	ELR79069	414	Beta-lactamase	GH3	penicillin-binding protein 4*
D505_15618	ELR78105	437	Beta-lactamase	GH3	penicillin-binding protein, beta-lactamase class C
D505_01930	ELR80859	773	Glyco_hydro_3|Glyco_hydro_3_C|Fn3-like	GH3	Periplasmic beta-glucosidase
D505_17460	ELR77750	527	Sulfatase|Sulfatase	GH3	sulfatase
D505_06013	ELR80020	307	PfkB	GH32	ribokinase-like domain-containing protein
D505_01205	ELR81065	343	PfkB	GH32	ribokinase-like domain-containing protein
D505_17880	ELR77832	290	DHDPS	GH33	dihydrodipicolinate synthase
D505_01535	ELR80984	303	DHDPS	GH33	dihydrodipicolinate synthetase
D505_03267	ELR80601	301	DHDPS	GH33	dihydrodipicolinate synthetase
D505_11192	ELR79316	391	UxuA	GH35	mannonate dehydratase
D505_11581	ELR78922	628	Glyco_hydro_35	GH35	putative exported beta-galactosidase
D505_15888	ELR78159	707	Melibiase	GH36	alpha-galactosidase
D505_13265	ELR78780	492	Trehalase	GH37	neutral trehalase
D505_11936	ELR78993	1096	Glyco_hydro_38C	GH38	Glycosyl hydrolases family 38 C-terminal domain protein
D505_15163	ELR78014	513	HTH_18	GH39	AraC family transcriptional regulator
D505_16910	ELR77640	261	HTH_18	GH39	AraC family transcriptional regulator
D505_16528	ELR78284	265	HTH_18	GH39	AraC family transcriptional regulator
D505_03842	ELR80547	281	HTH_18	GH39	AraC family transcriptional regulator
D505_03262	ELR80600	292	HTH_18	GH39	AraC family transcriptional regulator
D505_00835	ELR81120	292	HTH_18	GH39	AraC family transcriptional regulator
D505_13255	ELR78778	284	HTH_18	GH39	AraC family transcriptional regulator
D505_11361	ELR78878	288	HTH_18	GH39	DNA-binding domain-containing protein
D505_08585	ELR79591	307	HTH_18	GH39	DNA-binding domain-containing protein
D505_15463	ELR78074	281	HTH_18|DNA_binding_1	GH39	methylated-DNA--protein-cysteine methyltransferase
D505_04002	ELR80579	525	HTH_18	GH39	transcriptional regulator
D505_08145	ELR79504	288	HTH_18	GH39	transcriptional regulator, AraC family protein
D505_05009	ELR80252	356	Aldose_epim	GH43	aldose 1-epimerase
D505_16733	ELR78325	375	Xylanase	GH43	hypothetical protein D505_16733
D505_13917	ELR78392	585	Glyco_hydro_43|F5_F8_type_C	GH43|CBM32	coagulation factor 5/8 type domain protein
D505_14812	ELR78571	121	n/a	GH5	hypothetical protein D505_14812
D505_07268	ELR79688	335	LacI|Peripla_BP_4|Peripla_BP_3	GH53	LacI family transcriptional regulator
D505_11182	ELR79314	345	LacI|Peripla_BP_1|Peripla_BP_4|Peripla_BP_3	GH53	periplasmic binding protein/LacI transcriptional regulator
D505_14327	ELR78474	648	Trehalase	GH63	glycogen debranching protein
D505_11426	ELR78891	866	Glyco_hydro_63	GH63	hypothetical protein D505_11426
D505_13205	ELR78768	684	Glyco_hydro_65m	GH65	glycoside hydrolase
D505_03022	ELR80701	220	Hydrolase|HAD_2	GH65	phosphatase
D505_11246	ELR78855	228	Hydrolase|HAD_2|Hydrolase_like	GH65	phosphonatase-like hydrolase
D505_04074	ELR80421	363	MMR_HSR1|YchF-GTPase_C	GH72	GTP-binding and nucleic acid-binding protein YchF
D505_16003	ELR78182	327	GTP1_OBG|MMR_HSR1	GH72	putative GTPase
D505_17910	ELR77838	346	Glucosaminidase	GH73	Hemagglutinin
D505_12885	ELR78704	153	Glucosaminidase	GH73	hypothetical protein D505_12885
D505_16208	ELR78223	657	Phage_base_V	GH73	hypothetical protein D505_16208
D505_04894	ELR80409	724	Phage_GPD|Phage_base_V	GH73	Vgr family protein
D505_08575	ELR79589	345	ADH_N|ADH_zinc_N	GH76	alcohol dehydrogenase GroES domain-containing protein
D505_16383	ELR78255	348	ADH_N|ADH_zinc_N	GH76	alcohol dehydrogenase zinc-binding domain-containing protein
D505_10577	ELR79193	885	Glyco_hydro_77|Glyco_hydro_77	GH77|CBM20	4-alpha-glucanotransferase
D505_03257	ELR80599	464	AMP_N|Peptidase_M24	GH84	peptidase M24
D505_15908	ELR78163	388	Glyco_hydro_88	GH88	glycoside hydrolase
D505_05654	ELR80176	712	NAGLU_N|NAGLU|NAGLU_C	GH89|GH29	Alpha-N-acetylglucosaminidase, Alpha-L-fucosidase
D505_04714	ELR80373	151	DUF336	GH9	hypothetical protein D505_04714
D505_16613	ELR78301	251	adh_short|adh_short_C2	GH92	3-oxoacyl-ACP reductase
D505_07633	ELR79757	247	adh_short|adh_short_C2|KR	GH92	3-oxoacyl-ACP reductase
D505_11331	ELR78872	254	adh_short|KR|adh_short_C2	GH92	3-oxoacyl-ACP reductase
D505_11197	ELR79317	273	adh_short|adh_short_C2	GH92	3-oxoacyl-ACP reductase
D505_14492	ELR78507	745	Glyco_hydro_92	GH92	alpha-1,2-mannosidase
D505_05669	ELR80179	726	Glyco_hydro_92	GH92	alpha-1,2-mannosidase
D505_10282	ELR79134	758	Glyco_hydro_92	GH92	alpha-1,2-mannosidase
D505_17210	ELR77700	251	adh_short_C2	GH92	short-chain dehydrogenase/reductase SDR
D505_05039	ELR80258	254	adh_short|adh_short_C2	GH92	short-chain dehydrogenase/reductase SDR
D505_11421	ELR78890	269	KR|adh_short|adh_short_C2	GH92	short-chain dehydrogenase/reductase SDR
D505_01540	ELR80985	775	n/a	GH95	hypothetical protein D505_01540
D505_17515	ELR77759	727	n/a	GH95	hypothetical protein D505_17515
D505_14322	ELR78473	720	Glyco_hydro_97	GH97	alpha-glucosidase
D505_12086	ELR79021	702	Glyco_hydro_97	GH97	Glycoside hydrolase 97
D505_10427	ELR79163	187	Guanylate_kin	GH99	guanylate kinase
D505_10567	ELR79191	327	Glyco_trans_1_3	GT1	hypothetical protein D505_10567
D505_01375	ELR81029	293	Branch	GT14	glycosyltransferase
D505_01385	ELR81031	287	Branch	GT14	glycosyltransferase
D505_10707	ELR79219	366	LpxB	GT19	hypothetical protein D505_10707
D505_15588	ELR78099	412	ketoacyl-synt|Ketoacyl-synt_C	GT2	3-oxoacyl-(acyl-carrier-protein) synthase 2
D505_10597	ELR79197	415	ketoacyl-synt|Ketoacyl-synt_C	GT2	3-oxoacyl-ACP synthase
D505_13907	ELR78390	638	DUF3448|AMP-binding|DUF4009	GT2	acetyl-coenzyme A synthetase
D505_06618	ELR79873	376	Aminotran_3	GT2	acetylornithine aminotransferase
D505_09163	ELR79337	564	AMP-binding	GT2	acyl-CoA synthetase/AMP-acid ligase
D505_16825	ELR77623	422	Aminotran_3	GT2	adenosylmethionine-8-amino-7-oxononanoate aminotransferase
D505_16268	ELR78235	414	ketoacyl-synt|Ketoacyl-synt_C	GT2	beta-ketoacyl-acyl-carrier-protein synthase II
D505_10582	ELR79194	487	tRNA-synt_1e	GT2	cysteinyl-tRNA ligase
D505_03062	ELR80709	359	adh_short|Polysacc_synt_2|3Beta_HSD|NAD_binding_4	GT2	dTDP-glucose 4,6-dehydratase
D505_10947	ELR79267	242	Glycos_transf_2|Glyco_transf_7C	GT2	family 2 glycosyl transferase
D505_10952	ELR79268	272	Glycos_transf_2|Glyco_transf_7C	GT2	family 2 glycosyl transferase
D505_03122	ELR80721	302	Glycos_transf_2	GT2	family 2 glycosyl transferase
D505_13712	ELR78351	402	DUF2029	GT2	family 2 glycosyltransferase
D505_15758	ELR78133	565	G_glu_transpept	GT2	gamma-glutamyltransferase
D505_17905	ELR77837	424	Aminotran_3	GT2	glutamate-1-semialdehyde aminotransferase
D505_10977	ELR79273	301	Glycos_transf_2	GT2	glycosyl transferase
D505_01360	ELR81026	304	Glycos_transf_2	GT2	glycosyl transferase
D505_01355	ELR81025	308	Glycos_transf_2	GT2	glycosyl transferase family protein
D505_15883	ELR78158	266	Glycos_transf_2	GT2	glycosyltransferase
D505_04614	ELR80353	255	Methyltransf_23|Methyltransf_11	GT2	glycosyltransferase
D505_14392	ELR78487	322	Glyco_tranf_2_3|Glycos_transf_2	GT2	glycosyltransferase
D505_03757	ELR80530	500	Glyco_tranf_2_3|Glycos_transf_2	GT2	glycosyltransferase
D505_01390	ELR81032	332	Glyco_tranf_2_3|Glyco_tranf_2_2	GT2	glycosyltransferase YibD
D505_12795	ELR78686	316	Glycos_transf_2	GT2	Glycosyltransferases involved in cell wall biogenesis
D505_05704	ELR80186	205	DUF4254	GT2	hypothetical protein D505_05704
D505_06098	ELR80037	238	Glycos_transf_2	GT2	hypothetical protein D505_06098
D505_07588	ELR79748	271	Methyltransf_23|Methyltransf_12	GT2	hypothetical protein D505_07588
D505_09233	ELR79351	330	Glyco_tranf_2_3|Glycos_transf_2	GT2	hypothetical protein D505_09233
D505_10082	ELR79094	391	Aminotran_3	GT2	hypothetical protein D505_10082
D505_13707	ELR78350	308	Glycos_transf_2	GT2	hypothetical protein D505_13707
D505_04679	ELR80366	435	HATPase_c	GT2	integral membrane sensor signal transduction histidine kinase
D505_13340	ELR78795	469	HATPase_c	GT2	integral membrane sensor signal transduction histidine kinase
D505_10902	ELR79258	485	HATPase_c	GT2	integral membrane sensor signal transduction histidine kinase
D505_01345	ELR81023	478	Polysacc_synt|Polysacc_synt_3	GT2	lipopolysaccharide biosynthesis protein wzxC
D505_08685	ELR79611	587	AMP-binding	GT2	Long-chain-fatty-acid--CoA ligase
D505_11986	ELR79003	291	Acyl_transf_1	GT2	Malonyl CoA-acyl carrier protein transacylase
D505_05309	ELR80312	575	HisKA|HATPase_c	GT2	multi-sensor signal transduction histidine kinase
D505_07908	ELR79812	358	3Beta_HSD|RmlD_sub_bind	GT2	Nucleoside-diphosphate-sugar epimerase
D505_10937	ELR79265	411	Aminotran_3	GT2	Ornithine aminotransferase
D505_09060	ELR79686	595	HATPase_c	GT2	PAS/PAC domain protein
D505_15088	ELR77999	225	Response_reg|Trans_reg_C	GT2	phosphate regulon transcriptional regulatory protein phoB
D505_10042	ELR79086	342	UPF0104	GT2	putative transmembrane protein
D505_12091	ELR79022	439	UDPG_MGDP_dh_N|UDPG_MGDP_dh|UDPG_MGDP_dh_C	GT2	putative UDP-glucose 6-dehydrogenase
D505_03107	ELR80718	214	n/a	GT2	serine O-acetyltransferase
D505_15093	ELR78000	325	HisKA|HATPase_c	GT2	Signal transduction histidine kinase
D505_10782	ELR79234	451	HisKA|HATPase_c	GT2	signal transduction histidine kinase
D505_06123	ELR80042	493	HisKA|HATPase_c	GT2	two-component regulatory system, sensor kinase
D505_13345	ELR78796	235	Response_reg|Trans_reg_C	GT2	two-component system response regulator
D505_09623	ELR79425	233	Response_reg|Trans_reg_C	GT2	two-component system response regulatory protein
D505_09628	ELR79426	458	HATPase_c	GT2	Two-component system sensor histidine kinase
D505_14207	ELR78450	338	Polysacc_synt_2|Epimerase_Csub	GT2	UDP-glucose 4-epimerase
D505_18415	ELR77939	226	Methyltransf_31|Methyltransf_25	GT2|GT4	3-demethylubiquinone-9 3-methyltransferase
D505_15788	ELR78139	241	Ubie_methyltran|Methyltransf_31|Methyltransf_18|Methyltransf_25|Methyltransf_12	GT2|GT4	Ubiquinone/menaquinone biosynthesis methyltransferase UbiE/COQ5
D505_03117	ELR80720	201	Bac_transf	GT26	sugar transferase
D505_08003	ELR79831	408	FTSW_RODA_SPOVE	GT28	cell division protein ftsW
D505_08008	ELR79832	375	Glyco_transf_28|Glyco_tran_28_C	GT28	hypothetical protein D505_08008
D505_07378	ELR79710	409	FTSW_RODA_SPOVE	GT28	Rod shape-determining protein rodA
D505_15258	ELR78033	445	n/a	GT28	UDP-N-acetylmuramate-alanine ligase
D505_08013	ELR79833	452	Mur_ligase_M|Mur_ligase_C	GT28	UDP-N-acetylmuramate--L-alanine ligase
D505_07998	ELR79830	459	Mur_ligase_M	GT28	UDP-N-acetylmuramoylalanine--D-glutamate ligase
D505_12520	ELR78631	472	NAD_binding_2|6PGD	GT30	6-phosphogluconate dehydrogenase
D505_10837	ELR79245	401	Glycos_transf_N	GT30	hypothetical protein D505_10837
D505_10442	ELR79166	343	LpxK	GT30	tetraacyldisaccharide 4'-kinase
D505_11112	ELR79300	224	Methyltransf_4	GT30	tRNA (guanine-N(7)-)-methyltransferase
D505_08195	ELR79514	224	Gly_transf_sug	GT32	hypothetical protein D505_08195
D505_14192	ELR78447	219	Gly_transf_sug	GT32	hypothetical protein D505_14192
D505_04999	ELR80250	554	n/a	GT35	alpha-glucan phosphorylase
D505_01365	ELR81027	360	Glycos_transf_1	GT4	capsular polysaccharide biosynthesis protein Cps4H
D505_01405	ELR81035	368	n/a	GT4	glucose transferase
D505_08900	ELR79654	430	n/a	GT4	glycosyl transferase
D505_12955	ELR78718	363	Glycos_transf_1	GT4	glycosyl transferase, group 1
D505_10942	ELR79266	362	Glycos_transf_1	GT4	glycosyl transferase, group 1
D505_05724	ELR80190	376	Glyco_transf_4|Glycos_transf_1|Glyco_trans_1_4	GT4	Glycosyltransferase
D505_01400	ELR81034	376	Glyco_trans_1_4	GT4	glycosyltransferase
D505_13697	ELR78348	366	Glycos_transf_1|Glyco_trans_1_4	GT4	group 1 glycosyl transferase
D505_01415	ELR81037	371	Glycos_transf_1|Glyco_trans_1_4	GT4	lipopolysaccharide biosynthesis glycosyltransferase
D505_06298	ELR80077	359	NTP_transferase	GT4	mannose-1-phosphate guanylyltransferase
D505_06258	ELR80069	283	n/a	GT4	metallophosphoesterase
D505_08835	ELR79641	242	n/a	GT41	BatC
D505_07693	ELR79769	456	n/a	GT41	hypothetical protein D505_07693
D505_15898	ELR78161	253	n/a	GT41	hypothetical protein D505_15898
D505_18485	ELR77953	347	n/a	GT41	hypothetical protein D505_18485
D505_16048	ELR78191	428	Adenylsucc_synt	GT47	adenylosuccinate synthetase
D505_08555	ELR79585	414	SDF	GT49	Proton/glutamate symporter family protein
D505_17955	ELR77847	416	SDF	GT49	sodium:dicarboxylate symporter
D505_12500	ELR78627	399	SDF	GT49	sodium:dicarboxylate symporter
D505_02967	ELR80690	256	Glyco_transf_5	GT5	glycogen synthase
D505_14437	ELR78496	486	Glyco_transf_5|Glycos_transf_1	GT5	glycogen synthase, ADP-glucose transglucosylase
D505_07983	ELR79827	664	PBP_dimer|Transpeptidase	GT51	cell division protein ftsI (peptidoglycan synthetase)
D505_12550	ELR78637	216	Transgly	GT51	Membrane carboxypeptidase (penicillin-binding protein)
D505_07023	ELR79954	792	Transgly|Transpeptidase	GT51	Membrane carboxypeptidase (penicillin-binding protein)
D505_07373	ELR79709	663	PBP_dimer|Transpeptidase	GT51	Penicillin-binding protein 2 (PBP-2)
D505_02290	ELR80816	220	Ank_2|Ank_2|Ank_2|Ank_2	GT55	ankyrin
D505_13455	ELR78818	340	Pro_isomerase|FKBP_C	GT66	peptidyl-prolyl isomerase
D505_01370	ELR81028	310	Glyco_transf_8	GT8	stress protein
D505_01380	ELR81030	315	Glyco_transf_8	GT8	stress protein
D505_16448	ELR78268	289	PAP2	GT83	hypothetical protein D505_16448
D505_08068	ELR79844	323	Glyco_transf_9	GT9	hypothetical protein D505_08068
D505_15553	ELR78092	377	IGPD	GT9	imidazole glycerol-phosphate dehydratase/histidinol phosphatase
D505_08755	ELR79625	703	Lyase_8_N|Lyase_8	PL8	polysaccharide lyase family 8
D505_08750	ELR79624	693	Lyase_8_N|Lyase_8	PL8	polysaccharide lyase family 8
