# Supplementary material for: Insights from the Genome Annotation of Elizabethkingia anophelis from the Malaria Vector Anopheles gambiae
Source: PLoS One. 2014 May 19;9(5):e97715. doi: 10.1371/journal.pone.0097715 (PMC4026382; doi:10.1371/journal.pone.0097715)
Supplement: Table S4 — Drug resistance genes in E. anophelis and similarity to related genomes. Numbers reflect percent identity of the best hit in related genomes to each gene in R26T. E. m., Elizabethkingia meningoseptica; C. g., Chryseobacterium gleum; F. b., Flavobacterium branchiophilum. (XLSX) [file pone.0097715.s009.xlsx]

## Sheet: Table S3
Table S4. Drug and heavy metal resistance genes in E. anophelis.
Locus ID	Function	Identity (%)
		Ag1	E. m.	C. g.	F. b.
	RND efflux pump
D505_17175	RND family efflux transporter MFP subunit	100	90.36	44.59	24.37
D505_17180	hydrophobe/amphiphil e efflux-1 (HAE1) familytransporter	100	97.13	55.85	30.81
D505_17185	NodT family efflux transporter outer membranelipoprotein	100	86.95	45.76	21.19
D505_18580	efflux transporter, rnd family, mfp subunit	100	89.39	50.97	29.2
D505_18585	hypothetical protein (Outer membrane efflux protein)	100	87	35	24
D505_18590	heavy metal efflux pump, czca family protein	100	93.23	57.09	56.41
D505_15973	MexE (RND family efflux transporter, MFP subunit)	100	88.61	86.94	27.3
D505_15978	Cation/multidrug efflux pump	100	95.86	95.39	29.93
D505_15983	hypothetical protein (Outer membrane protein)	100	88.18	86.51	no hit
D505_13962	RND efflux system outer membrane lipoprotein	100	89.98	38.94	18.85
D505_13967	multidrug resistance protein	100	96.19	56.57	30.37
D505_13972	RND family efflux transporter MFP subunit	100	89.49	40.96	26.58
D505_14857	CzcA family heavy metal efflux pump	100	90.19	83.54	60.83
D505_14862	RND family efflux transporter MFP subunit	100	79.81	68.88	35.13
D505_14867	hypothetical protein	100	81.76	74.32	34.35
D505_14872	cation diffusion facilitator family transporter	100	86.87	80.13	25.32
D505_12580	outer membrane efflux protein	100	92.98	78.68	20.51
D505_12585	hemolysin D (RND family efflux transporter, MFP subunit)	100	92.79	83.65	22.86
D505_12590	ABC-2 type transporter	100	93.27	84.05	no hit
D505_10362	RND family efflux transporter MFP subunit	100	87.86	79.59	33.73
D505_10367	hydrophobe/amphiphil e efflux-1 (HAE1) familytransporter	100	96.88	90.75	31.91
D505_10372	NodT family RND efflux system outer membranelipoprotein	100	86.6	78.72	22.28
D505_09173	outer membrane efflux protein	100	93.3	55.89	25.64
D505_09178	RND family efflux transporter MFP subunit	100	88.83	54.52	27.21
D505_09183	multidrug resistance protein	100	94.25	68.19	29.16
D505_09393	RND family efflux transporter, MFP subunit	100	24.79	27.71	30.98
D505_09398	cation/multidrug efflux pump	100	31.58	31.85	45.07
D505_09403	outer membrane efflux protein	100	25.32	26.32	23.59
D505_09708	cation efflux system protein, MFP	100	89.67	79.02	22.68
D505_09713	cation efflux system protein	100	96.47	92.53	35.36
D505_09718	outer membrane efflux protein	100	84.87	76.12	21.52
D505_04839	NodT family RND efflux system outer membranelipoprotein	100	63.17	64.79	21.68
D505_04844	hydrophobe/amphiphil e efflux-1 (HAE1) familytransporter	100	78.39	77.82	30.04
D505_04849	RND family efflux transporter MFP subunit	100	63.09	60.38	24.84
D505_01235	RND family efflux transporter MFP subunit	100	93.28	80	28.45
D505_01240	hydrophobe/amphiphil e efflux-1 (HAE1) familyprotein	100	96.86	92.09	29.74
D505_01245	RND efflux system outer membrane lipoprotein	100	86	78	24
	MFS
D505_16905	major facilitator superfamily protein	100	88.25	68.32	no hit
D505_16915	major facilitator superfamily protein	100	28.65	29.13	22.63
D505_18040	aquaporin	100	97.91	86.38	no hit
D505_15003	proton-dependent peptide transporter	100	94.4	82.36	34.13
D505_15008	proton-dependent di-tripeptide transporter	100	93.86	75.49	32.92
D505_15408	major facilitator superfamily protein	100	88.69	46.9	26.32
D505_15578	EmrB/QacA family drug resistance transporter	100	96.88	45.72	26.83
D505_15583	major facilitator transporter	100	32	57	28
D505_16428	major facilitator superfamily protein	100	76.11	69.54	no hit
D505_16543	hypothetical protein D505_16543	100	76.42	68.11	21.22
D505_14482	major facilitator transporter	100	50.26	48.18	24.22
D505_12470	major facilitator superfamily protein	100	80.35	74.17	26
D505_13175	Major facilitator superfamily (MFS) permease	100	92.98	88.97	56.87
D505_13185	Bcr/CflA family protein drug resistance transporter	100	76.98	56.91	24.32
D505_13260	major facilitator superfamily MFS_1	100	92.01	88.43	43.2
D505_13375	hypothetical protein D505_13375	100	70.59	52.27	no hit
D505_13410	MIP family channel protein	100	91.21	81.07	no hit
D505_11341	L-fucose transporter	100	92.04	39.71	32.27
D505_11536	spermidine synthase	100	no hit	75.4	62.92
D505_11951	sugar transporter	100	76.68	24.83	36.26
D505_12146	transporter	100	94.65	75.18	no hit
D505_12261	major facilitator transporter	100	77.36	33.42	27.41
D505_10467	major facilitator superfamily protein	100	69.31	37.73	24.64
D505_09408	putative transporter	100	32.91	32.66	27.19
D505_09418	major facilitator superfamily protein	100	19.72	23.31	20.1
D505_08235	major facilitator superfamily protein	100	92.88	38.52	no hit
D505_07523	major facilitator superfamily protein	100	83.17	26.86	20.29
D505_06883	EmrB/QacA family drug resistance transporter	100	94.86	65.97	69.98
D505_06003	major facilitator superfamily MFS_1	100	87.9	26.91	26.52
D505_05444	major facilitator superfamily MFS_1	100	89.75	72.07	40.72
D505_05619	hypothetical protein D505_05619	100	67.44	no hit	no hit
D505_05049	hexuronate transporter	100	94.07	45.08	55.09
D505_04659	major facilitator superfamily protein	100	87.69	65.13	21.71
D505_04739	major facilitator superfamily protein	100	84.67	42.29	24.78
D505_04834	major facilitator superfamily protein	100	21.85	22.14	no hit
D505_04169	major facilitator family transporter	100	95.25	79.92	41.6
D505_04234	nucleoside transporter	100	90.17	46.88	56.53
D505_04409	signal transducer	100	84.73	57.18	no hit
D505_03847	major facilitator superfamily protein	100	83.12	67.32	27.41
D505_03952	drug resistance transporter, EmrB/QacA subfamily protein	100	49.35	88.61	28.42
D505_03382	Major facilitator superfamily (MFS) permease	100	90.82	78.16	72.39
D505_01750	transport protein	100	85.71	55.42	23.02
D505_01495	major facilitator superfamily protein	100	69.95	71.47	no hit
D505_00840	sugar (glycoside-Pentoside-hexuronide) transporter	100	no hit	32.7	no hit
	Resistance to β-lactams
D505_01130	β-lactamase	100	71.55	64.44	22.4
D505_02847	β-lactamase domain-containing protein	100	89.87	87.33	no hit
D505_04409	AmpG protein, β-lactamase induction signal transducer	100	84.73	57.18	no hit
D505_04744	β-lactamase domain protein	100	74.1	60.73	28.51
D505_06288	β-lactamase	100	74.01	50.67	28.48
D505_07373	Penicillin-binding protein 2 (PBP-2)	100	94.26	76.79	40.06
D505_08108	Metallo-β-lactamase superfamily protein	100	89.89	79.78	62.01
D505_08350	Metallo-β-lactamase superfamily protein	100	no hit	38.83	no hit
D505_08675	β-lactamase	100	83.15	no hit	no hit
D505_09678	Penicillin-binding protein 4	100	71.92	30.7	31.56
D505_09853	β-lactamase	100	84.68	46.41	no hit
D505_09943	Metal-dependent hydrolases of the β-lactamase superfamily I	100	88.24	67.45	49.4
D505_10647	β-lactamase	100	93.06	83.68	66.9
D505_11057	β-lactamase	100	85.11	73.22	30.56
D505_12326	Penicillin-binding protein 4*	100	86.99	69.29	39.84
D505_12785	β-lactamase domain protein	100	93.09	83.87	no hit
D505_14852	β-lactamase	100	41	26.83	27.17
D505_14927	β-lactamase class A	100	68.01	42.28	no hit
D505_15113	β-lactamase	100	32.79	31.86	25.1
D505_15618	Penicillin-binding protein, β-lactamase class C	100	33.92	35.61	31.58
D505_15623	β-lactamase	100	78.89	38.78	25.15
D505_15703	β-lactamase	100	74.15	61.15	no hit
D505_16123	β-lactamase	100	36.14	30.03	24.17
D505_16333	β-lactamase	100	73.31	32.23	32.54
D505_16423	Metallo-β-lactamase superfamily protein	100	67.38	57.26	22.69
D505_16900	β-lactamase	100	27.64	25.41	25.6
D505_17700	β-lactamase	100	44.04	35.47	34.48
D505_17735	β-lactamase	100	90.08	79.77	29.78
	Resistance to fluoroquinolones
D505_04044	Hypothetical protein	100	97.2	75.52	53.15
D505_04049	Topoisomerase IV subunit A (EC 5.99.1.-)	100	95.22	79.19	59.2
D505_04539	DNA gyrase subunit A (EC 5.99.1.3)	100	95.57	85.97	68.6
D505_04794	DNA gyrase subunit B (EC 5.99.1.3)	100	98.87	91.11	71.29
	Drug resistance: other
D505_00920	Glyoxalase/bleomycin resistance protein/dioxygenase	100	59.63	no hit	no hit
D505_04389	Bacitracin resistance protein	100	96.3	79.41	56.3
D505_05614	Transcriptional regulator, TetR family protein	100	99.47	74.6	34.22
D505_06843	Aminoglycoside 6-adenylyltransferase	100	74.31	no hit	no hit
D505_06898	Transcriptional regulator, TetR family	100	92.49	53.92	32.37
D505_07833	BlaI-like antibiotic resistance-related regulatory protein	100	89.84	59.35	no hit
D505_08245	Low-complexity protein/related to MCBG protein	100	72.63	51.61	34.07
D505_08825	Multiple antibiotic resistance protein marC	100	88.83	76.6	58.33
D505_08905	Transcriptional regulator, TetR family	100	58.38	66.67	24.14
D505_09045	Transcriptional regulator, TetR family	99.38	74.84	64.38	21.49
D505_09168	Regulatory protein TetR	100	82.91	45	no hit
D505_10357	Transcriptional regulator, TetR family	100	93.43	81.31	no hit
D505_12311	Chloramphenicol acetyltransferase	100	85.58	48.98	50
D505_12346	Lanthionine biosynthesis protein LanB	100	26.94	49.45	no hit
D505_12351	Lanthionine biosynthesis protein LanB	100	29.74	48.98	no hit
D505_12915	Small multidrug resistance protein	100	96.3	79.44	no hit
D505_12930	Transcriptional regulator, TetR family	100	87.32	60	no hit
D505_17155	Transcriptional regulator, TetR family	100	74.49	50.51	27.27
D505_18420	Vancomycin B-type resistance protein VanW	100	76.39	no hit	no hit
	Heavy metal detoxification
D505_05269	Heavy metal-translocating P-type ATPase	100	90.9	77.2	74.5
D505_05274	Response regulator of Zn sigma-54-dependent two-component system	100	88.7	80.1	43.1
D505_05324	Cu resistance lipoprotein NlpE	100	70.4	52.8	no hit
D505_06653	K/Mg/Cd/Cu/Zn/Na/Ca/Na/H-transporter ATPase	100	90.9	71.5	45.6
D505_08220	Multicopper oxidase type 3	100	86.3	61	51.5
D505_09378	Pb/Zn/Cd/Hg transporting/ Cu translocating p-type ATPase	100	44.7	83.9	32.9
D505_09523	Arsenical-resistance protein ACR3	100	62.9	82.8	55.4
D505_09528	Arsenate reductase/protein tyrosine phosphatase	100	66.7	66.5	56.7
D505_12630	Arsenate reductase	100	84.2	43.5	42.4
D505_13540	Pb/Zn/Cd/Hg transporting/ Cu translocating ATPase	92.7	76.7	62.1	33.1
D505_16263	Choloylglycine hydrolase/penicillin amidase	100	89.5	70	no hit
