# Supplementary material for: Insights from the Genome Annotation of Elizabethkingia anophelis from the Malaria Vector Anopheles gambiae
Source: PLoS One. 2014 May 19;9(5):e97715. doi: 10.1371/journal.pone.0097715 (PMC4026382; doi:10.1371/journal.pone.0097715)
Supplement: Table S5 — Sequence ID used in Figure 6 . Homologous sequences from related taxa and GenBank accession numbers were provided. (XLSX) [file pone.0097715.s010.xlsx]

## Sheet: Sheet2
Table S5. Sequence ID used in Fig. 5
D505_10647 related sequences	Accession #
Cellulophaga algicola DSM 14237	YP_004164224.1
Chryseobacterium gleum ATCC 35910	WP_002976334.1
Chryseobacterium sp. CF314	WP_007846759.1
Dokdonia donghaensis MED134	EAQ39647.1
Elizabethkingia anophelis R26	WP_009085587.1
Elizabethkingia meningoseptica ATCC 13253	WP_016198562.1
Flavobacteriaceae bacterium 3519-10	YP_003096705.1
Flavobacterium branchiophilum FL-15	YP_004842681.1
Flavobacterium johnsoniae UW101	YP_001193538.1
Flavobacterium psychrophilum JIP02/86	YP_001297251.1
Flavobacterium sp. CF136	WP_007809156.1
Formosa agariphila KMM 3901	CDF81273.1
Myroides odoratimimus CCUG 12700	WP_016649938.1
Myroides odoratimimus CCUG 12901	WP_006257892.1
Riemerella anatipestifer RA-YM	YP_007355135.1
D505_08350 related sequences	Accession #
Elizabethkingia anophelis	WP_009089796.1
Zobellia galactanivorans	YP_004735305.1
Flavobacterium sp. CF136	WP_007806165.1
Pseudomonas sp. GM30	WP_007964049.1
Pseudomonas sp. GM79	WP_008069569.1
Myroides injenensis	WP_010254462.1
Janthinobacterium lividum	WP_010393256.1
Mesoflavibacter zeaxanthinifaciens	WP_010517320.1
Halomonas anticariensis	WP_016416094.1
Rudaea cellulosilytica	WP_018974098.1
Pseudomonas sp. G5(2012)	WP_020799476.1
Elizabethkingia meningoseptica	WP_021347220.1
D505_08675 related sequences	Accession #
Elizabethkingia meningoseptica	AAW82618.1
Niabella soli DSM 19437	AHF14790.1
Pedobacter sp. V48	ETZ24804.1
Pedosphaera parvula	WP_007413547.1
Mucilaginibacter paludis	WP_008504272.1
Elizabethkingia anophelis	WP_009089555.1
Pedobacter agri	WP_010603234.1
Elizabethkingia meningoseptica	WP_016198481.1
Niabella aurantiaca	WP_018629532.1
Elizabethkingia meningoseptica	WP_019050927.1
Dyadobacter beijingensis	WP_019945132.1
Cytophagales str. B6	WP_022834062.1
Dyadobacter fermentans DSM 18053	YP_003084992.1
Chitinophaga pinensis DSM 2588	YP_003124215.1
Niastella koreensis GR20-10	YP_005008551.1
