# Supplementary material for: Insights from the Genome Annotation of Elizabethkingia anophelis from the Malaria Vector Anopheles gambiae
Source: PLoS One. 2014 May 19;9(5):e97715. doi: 10.1371/journal.pone.0097715 (PMC4026382; doi:10.1371/journal.pone.0097715)
Supplement: Table S6 — Mevalonate pathway genes in different species. E. m., Elizabethkingia meningoseptica; C. g., Chryseobacterium gleum; F. b., Flavobacterium branchiophilum; R. a., Riemerella anatipestifer; F. j., Flavobacterium johnsoniae UW101; C. sp., Chryseobacterium sp. CF314; F. ba., Flavobacteriaceae bacterium 3519-10; F. sp., Flavobacterium sp. F52. (XLSX) [file pone.0097715.s011.xlsx]

## Sheet: Table S4
Table S6. Mevalonate pathway genes in species related to E. anophelis.
EC no.	Function	Species
		R26	Ag1	E. m.	C. g.	F. b	R. a	F. j.	C.sp.	F. ba.	F. sp.
2.3.1.9	Acetyl-CoA acetyltransferase	+	+	+	+	+	+	+	+	+	+
2.3.3.10	Hydroxymethylglutaryl-CoA synthase	+	+	+	+	+	-	+	+	-	+
1.1.1.34	Hydroxymethylglutaryl-CoA reductase	+	+	+	+	+	+	+	+	+	+
2.7.1.36	Mevalonate kinase	+	+	+	+	+	+	+	+	+	+
2.7.4.2	Phosphomevalonate kinase	-	-	-	-	-	-	-	-	-	-
4.1.1.33	Pyrophosphomevalonate decarboxylase	+	+	+	+	+	+	+	+	+	+
